# Supplementary material for: catena-Poly[[bis­(pyridine-κN)cadmium]-di-μ2-thio­cyanato-κ2 N:S;κ2 S:N]
Source: Acta Crystallogr Sect E Struct Rep Online. 2011 Mar 26;67(Pt 4):m481. doi: 10.1107/S1600536811009871 (PMC3099960; doi:10.1107/S1600536811009871)
Supplement: Supplementary file 1 [file e-67-0m481-sup1.cif]

##############################################################################
###                                                                        ###
###        Electronic paper (Acta Crystallographica Section E)             ###
###                                                                        ###
##############################################################################
#                                                                            #
# This CIF contains the data in a paper accepted for publication in Acta     #
# Crystallographica Section E. It conforms to the requirements of Notes      #
# for Authors for Section E, and has been peer reviewed under the auspices   #
# of the IUCr Commission on Journals.                                        #
#                                                                            #
# Full details of the Crystallographic Information File format               #
# are given in the paper "The Crystallographic Information File (CIF):       #
# a New Standard Archive File for Crystallography" by S. R. Hall, F. H.      #
# Allen and I. D. Brown [Acta Cryst. (1991), A47, 655-685].                  #
#                                                                            #
# The current version of the core CIF dictionary is obtainable from          #
# ftp://ftp.iucr.org/pub/cif_core.dic. The current version number is 2.4.    #
#                                                                            #
# Software is freely available for graphical display of the structure(s) in  #
# this CIF.  For information consult the CIF home page http://www.iucr.org/  #
# cif/home.html                                                              #
#                                                                            #
# This file may be used for bona fide research purposes within the           #
# scientific community so long as proper attribution is given to the journal # 
# article from which it was obtained.                                        #
#                                                                            #
##############################################################################
                                             
data_I
_audit_creation_method     SHELXL-97
_chemical_name_systematic
;
<i>catena</i>-Poly[[bis(pyridine-\k<i>N</i>)cadmium]-di-\m~2~-
thiocyanato-\k^2^<i>N</i>:<i>S</i>;\k^2^<i>S</i>:<i>N</i>]
;
_chemical_name_common     ?
_chemical_formula_moiety     'C12 H10 Cd N4 S2'
_chemical_formula_sum     'C12 H10 Cd N4 S2'
_chemical_formula_iupac     '[Cd (N C S)2 (C5 H5 N)2]'
_chemical_formula_weight     386.76
_chemical_melting_point     ?
_symmetry_cell_setting     triclinic
_symmetry_space_group_name_H-M     'P -1'
_symmetry_space_group_name_Hall     '-P 1'
loop_
    _symmetry_equiv_pos_as_xyz
    'x, y, z'
    '-x, -y, -z'
_cell_length_a     7.8272(4)
_cell_length_b     8.6242(4)
_cell_length_c     23.7050(10)
_cell_angle_alpha     84.890(3)
_cell_angle_beta     89.520(4)
_cell_angle_gamma     63.070(3)
_cell_volume     1420.06(11)
_cell_formula_units_Z     4
_cell_measurement_reflns_used     21468
_cell_measurement_theta_min     1.73
_cell_measurement_theta_max     26.80
_cell_measurement_temperature     293(2)
_exptl_crystal_description     needle
_exptl_crystal_colour     colourless
_exptl_crystal_size_max     0.15
_exptl_crystal_size_mid     0.11
_exptl_crystal_size_min     0.07
_exptl_crystal_density_diffrn     1.809
_exptl_crystal_density_meas     ?
_exptl_crystal_density_method     'not measured'
_exptl_crystal_F_000     760
_exptl_absorpt_coefficient_mu     1.822
_exptl_absorpt_correction_type     numerical
_exptl_absorpt_process_details     '(X-SHAPE and X-RED32; Stoe & Cie, 2008)'
_exptl_absorpt_correction_T_min     0.7793
_exptl_absorpt_correction_T_max     0.8741
_exptl_special_details
;
;
_diffrn_ambient_temperature     293(2)
_diffrn_radiation_type     MoK\a
_diffrn_radiation_wavelength     0.71073
_diffrn_radiation_source     'fine-focus sealed tube'
_diffrn_radiation_monochromator     graphite
_diffrn_measurement_device_type     'Stoe IPDS-2'
_diffrn_measurement_method     \w
_diffrn_detector_area_resol_mean     ?
_diffrn_reflns_number     21468
_diffrn_reflns_av_R_equivalents     0.0708
_diffrn_reflns_av_sigmaI/netI     0.0522
_diffrn_reflns_theta_min     1.73
_diffrn_reflns_theta_max     26.80
_diffrn_reflns_theta_full     26.80
_diffrn_measured_fraction_theta_max     0.991
_diffrn_measured_fraction_theta_full     0.991
_diffrn_reflns_limit_h_min     -9
_diffrn_reflns_limit_h_max     9
_diffrn_reflns_limit_k_min     -10
_diffrn_reflns_limit_k_max     10
_diffrn_reflns_limit_l_min     -29
_diffrn_reflns_limit_l_max     29
_diffrn_standards_number     0
_diffrn_standards_interval_count     ?
_diffrn_standards_interval_time     0
_diffrn_standards_decay_%     0
_refine_special_details
;
Refinement of <i>F</i>^2^ against ALL reflections. The weighted <i>R</i>-factor
<i>wR</i> and goodness of fit <i>S</i> are based on <i>F</i>^2^, conventional
<i>R</i>-factors <i>R</i> are based on <i>F</i>, with <i>F</i> set to zero for
negative <i>F</i>^2^. The threshold expression of <i>F</i>^2^ >
\s(<i>F</i>^2^) is used only for calculating <i>R</i>-factors(gt) <i>etc</i>.
and is not relevant to the choice of reflections for refinement.
<i>R</i>-factors based on <i>F</i>^2^ are statistically about twice as large
as those based on <i>F</i>, and <i>R</i>- factors based on ALL data will be
even larger.
;
_reflns_number_total     5998
_reflns_number_gt     4613
_reflns_threshold_expression     I>2\s(I)
_refine_ls_structure_factor_coef     Fsqd
_refine_ls_matrix_type     full
_refine_ls_R_factor_all     0.0780
_refine_ls_R_factor_gt     0.0524
_refine_ls_wR_factor_gt     0.0774
_refine_ls_wR_factor_ref     0.0830
_refine_ls_goodness_of_fit_ref     1.171
_refine_ls_restrained_S_all     1.171
_refine_ls_number_reflns     5998
_refine_ls_number_parameters     343
_refine_ls_number_restraints     0
_refine_ls_hydrogen_treatment     constr
_refine_ls_weighting_scheme     calc
_refine_ls_weighting_details
         'calc w=1/[\s^2^(Fo^2^)+(0.0176P)^2^+0.9412P] where P=(Fo^2^+2Fc^2^)/3'
_atom_sites_solution_hydrogens     geom
_atom_sites_solution_primary     direct
_atom_sites_solution_secondary     difmap
_refine_ls_shift/su_max     0.000
_refine_ls_shift/su_mean     0.000
_refine_diff_density_max     0.595
_refine_diff_density_min     -0.753
_refine_ls_extinction_method     none
_refine_ls_extinction_coef     ?
loop_
    _atom_type_symbol
    _atom_type_description
    _atom_type_scat_dispersion_real
    _atom_type_scat_dispersion_imag
    _atom_type_scat_source
    'C' 'C' 0.0033 0.0016
                         'International Tables Vol C Tables 4.2.6.8 and 6.1.1.4'
    'H' 'H' 0.0000 0.0000
                         'International Tables Vol C Tables 4.2.6.8 and 6.1.1.4'
    'Cd' 'Cd' -0.8075 1.2024
                         'International Tables Vol C Tables 4.2.6.8 and 6.1.1.4'
    'N' 'N' 0.0061 0.0033
                         'International Tables Vol C Tables 4.2.6.8 and 6.1.1.4'
    'S' 'S' 0.1246 0.1234
                         'International Tables Vol C Tables 4.2.6.8 and 6.1.1.4'
_computing_data_collection     'X-AREA (Stoe & Cie, 2008)'
_computing_cell_refinement     'X-AREA (Stoe & Cie, 2008)'
_computing_data_reduction     'X-AREA (Stoe & Cie, 2008)'
_computing_structure_solution     'SHELXS97 (Sheldrick, 2008)'
_computing_structure_refinement     'SHELXL97 (Sheldrick, 2008)'
_computing_molecular_graphics
;
XP in SHELXTL (Sheldrick, 2008) and DIAMOND (Brandenburg, 2011)
;
_computing_publication_material
;
SHELXL97 (Sheldrick, 2008)
;
loop_
    _atom_site_type_symbol
    _atom_site_label
    _atom_site_fract_x
    _atom_site_fract_y
    _atom_site_fract_z
    _atom_site_U_iso_or_equiv
    _atom_site_adp_type
    _atom_site_calc_flag
    _atom_site_refinement_flags
    _atom_site_occupancy
    _atom_site_disorder_assembly
    _atom_site_disorder_group
    Cd Cd1 0.55905(5) 0.97050(4) 0.375033(15) 0.03786(11) Uani d . 1 . .
    Cd Cd2 0.44978(6) 0.99144(5) 0.125075(15) 0.03970(11) Uani d . 1 . .
    S S1 0.8352(2) 0.93622(19) 0.45431(6) 0.0470(3) Uani d . 1 . .
    S S3 0.2004(2) 0.9601(2) 0.20176(6) 0.0542(4) Uani d . 1 . .
    S S2 0.8141(2) 0.9986(2) 0.29930(6) 0.0479(3) Uani d . 1 . .
    S S4 0.1714(2) 1.0203(2) 0.04890(7) 0.0542(4) Uani d . 1 . .
    N N1 0.6266(7) 1.0543(6) 0.5514(2) 0.0483(11) Uani d . 1 . .
    N N3 0.3481(7) 0.9946(6) 0.3040(2) 0.0501(12) Uani d . 1 . .
    N N2 0.6584(7) 0.9716(6) 0.1968(2) 0.0512(12) Uani d . 1 . .
    N N11 0.4113(6) 1.2780(5) 0.37531(19) 0.0424(10) Uani d . 1 . .
    N N21 0.7184(7) 0.6634(5) 0.3729(2) 0.0452(11) Uani d . 1 . .
    N N31 0.2874(7) 1.2985(6) 0.1265(2) 0.0494(12) Uani d . 1 . .
    N N41 0.5944(7) 0.6842(6) 0.1253(2) 0.0511(12) Uani d . 1 . .
    C C1 0.7117(7) 1.0078(6) 0.5111(2) 0.0371(11) Uani d . 1 . .
    C C3 0.2885(7) 0.9809(6) 0.2618(2) 0.0380(11) Uani d . 1 . .
    C C2 0.7225(7) 0.9828(6) 0.2393(2) 0.0382(11) Uani d . 1 . .
    C C4 0.2834(8) 1.0002(6) -0.0110(2) 0.0386(11) Uani d . 1 . .
    C C11 0.3248(9) 1.3573(7) 0.4204(3) 0.0548(15) Uani d . 1 . .
    H H11 0.3199 1.2890 0.4524 0.066 Uiso calc R 1 . .
    C C13 0.2505(10) 1.6376(7) 0.3758(3) 0.0653(18) Uani d . 1 . .
    H H13 0.1991 1.7580 0.3764 0.078 Uiso calc R 1 . .
    C C14 0.3353(10) 1.5601(8) 0.3289(3) 0.0614(17) Uani d . 1 . .
    H H14 0.3396 1.6272 0.2964 0.074 Uiso calc R 1 . .
    C C15 0.4150(9) 1.3809(7) 0.3299(3) 0.0538(14) Uani d . 1 . .
    H H15 0.4738 1.3290 0.2976 0.065 Uiso calc R 1 . .
    C C21 0.8169(9) 0.5864(7) 0.3292(3) 0.0543(15) Uani d . 1 . .
    H H21 0.8185 0.6566 0.2972 0.065 Uiso calc R 1 . .
    C C22 0.9167(10) 0.4081(8) 0.3286(3) 0.0624(17) Uani d . 1 . .
    H H22 0.9840 0.3597 0.2969 0.075 Uiso calc R 1 . .
    C C23 0.9157(9) 0.3043(8) 0.3745(3) 0.0623(17) Uani d . 1 . .
    H H23 0.9842 0.1835 0.3751 0.075 Uiso calc R 1 . .
    C C24 0.8136(11) 0.3782(8) 0.4199(3) 0.0664(18) Uani d . 1 . .
    H H24 0.8091 0.3092 0.4518 0.080 Uiso calc R 1 . .
    C C25 0.7165(10) 0.5588(7) 0.4175(3) 0.0561(15) Uani d . 1 . .
    H H25 0.6466 0.6094 0.4486 0.067 Uiso calc R 1 . .
    C C31 0.2529(10) 1.3725(8) 0.1749(3) 0.0601(16) Uani d . 1 . .
    H H31 0.3017 1.3017 0.2086 0.072 Uiso calc R 1 . .
    C C33 0.0767(10) 1.6554(8) 0.1281(4) 0.0691(19) Uani d . 1 . .
    H H33 0.0063 1.7757 0.1287 0.083 Uiso calc R 1 . .
    C C34 0.1113(11) 1.5804(8) 0.0782(3) 0.075(2) Uani d . 1 . .
    H H34 0.0647 1.6488 0.0439 0.090 Uiso calc R 1 . .
    C C35 0.2159(10) 1.4025(8) 0.0794(3) 0.0636(17) Uani d . 1 . .
    H H35 0.2377 1.3525 0.0453 0.076 Uiso calc R 1 . .
    C C41 0.6102(10) 0.6087(8) 0.0777(3) 0.0619(17) Uani d . 1 . .
    H H41 0.5715 0.6788 0.0435 0.074 Uiso calc R 1 . .
    C C42 0.6816(11) 0.4304(9) 0.0770(3) 0.074(2) Uani d . 1 . .
    H H42 0.6885 0.3819 0.0430 0.088 Uiso calc R 1 . .
    C C43 0.7418(10) 0.3267(8) 0.1266(4) 0.0678(19) Uani d . 1 . .
    H H43 0.7921 0.2061 0.1270 0.081 Uiso calc R 1 . .
    C C44 0.7273(12) 0.4020(9) 0.1756(4) 0.075(2) Uani d . 1 . .
    H H44 0.7653 0.3340 0.2102 0.090 Uiso calc R 1 . .
    C C45 0.6555(10) 0.5800(8) 0.1730(3) 0.0624(17) Uani d . 1 . .
    H H45 0.6494 0.6303 0.2066 0.075 Uiso calc R 1 . .
    C C32 0.1479(12) 1.5493(8) 0.1769(4) 0.074(2) Uani d . 1 . .
    H H32 0.1254 1.5965 0.2116 0.088 Uiso calc R 1 . .
    C C12 0.2420(10) 1.5359(8) 0.4219(3) 0.0677(19) Uani d . 1 . .
    H H12 0.1810 1.5863 0.4541 0.081 Uiso calc R 1 . .
    N N4 0.3589(8) 0.9870(7) -0.0535(2) 0.0531(12) Uani d . 1 . .
loop_
    _atom_site_aniso_label
    _atom_site_aniso_U_11
    _atom_site_aniso_U_22
    _atom_site_aniso_U_33
    _atom_site_aniso_U_12
    _atom_site_aniso_U_13
    _atom_site_aniso_U_23
    Cd1 0.0446(2) 0.03687(19) 0.0315(2) -0.01765(16) 0.00348(18) -0.00516(15)
    Cd2 0.0456(3) 0.0426(2) 0.0309(2) -0.01997(17) 0.00095(18) -0.00324(16)
    S1 0.0417(8) 0.0603(8) 0.0370(8) -0.0204(6) 0.0045(6) -0.0103(6)
    S3 0.0585(10) 0.0841(10) 0.0350(8) -0.0451(8) 0.0040(7) -0.0085(7)
    S2 0.0482(8) 0.0707(9) 0.0340(8) -0.0345(7) 0.0035(6) -0.0085(6)
    S4 0.0474(9) 0.0867(10) 0.0348(8) -0.0355(8) 0.0032(7) -0.0087(7)
    N1 0.050(3) 0.062(3) 0.039(3) -0.030(2) 0.005(2) -0.007(2)
    N3 0.053(3) 0.068(3) 0.036(3) -0.033(2) 0.001(2) -0.007(2)
    N2 0.051(3) 0.069(3) 0.037(3) -0.031(2) -0.003(2) -0.004(2)
    N11 0.042(3) 0.043(2) 0.039(3) -0.0169(19) -0.001(2) -0.0019(18)
    N21 0.052(3) 0.040(2) 0.043(3) -0.020(2) 0.000(2) -0.0059(19)
    N31 0.052(3) 0.044(2) 0.050(3) -0.020(2) 0.001(2) -0.003(2)
    N41 0.050(3) 0.043(2) 0.056(3) -0.018(2) 0.003(3) -0.002(2)
    C1 0.038(3) 0.033(2) 0.040(3) -0.018(2) -0.003(2) 0.003(2)
    C3 0.037(3) 0.037(2) 0.037(3) -0.014(2) 0.006(2) -0.002(2)
    C2 0.035(3) 0.037(2) 0.042(3) -0.016(2) 0.009(2) -0.001(2)
    C4 0.040(3) 0.039(2) 0.039(3) -0.019(2) -0.008(2) -0.001(2)
    C11 0.060(4) 0.049(3) 0.047(3) -0.017(3) 0.007(3) -0.004(2)
    C13 0.064(4) 0.034(3) 0.086(5) -0.014(3) -0.007(4) 0.001(3)
    C14 0.069(4) 0.048(3) 0.066(4) -0.028(3) -0.006(3) 0.014(3)
    C15 0.057(4) 0.052(3) 0.048(4) -0.021(3) 0.004(3) 0.002(2)
    C21 0.063(4) 0.049(3) 0.050(4) -0.024(3) 0.007(3) -0.009(3)
    C22 0.067(4) 0.051(3) 0.069(5) -0.023(3) 0.011(3) -0.023(3)
    C23 0.055(4) 0.044(3) 0.082(5) -0.016(3) -0.006(3) -0.013(3)
    C24 0.089(5) 0.045(3) 0.059(4) -0.027(3) -0.006(4) 0.005(3)
    C25 0.072(4) 0.050(3) 0.043(3) -0.024(3) 0.002(3) -0.005(2)
    C31 0.071(4) 0.051(3) 0.054(4) -0.024(3) -0.005(3) -0.006(3)
    C33 0.066(4) 0.046(3) 0.093(6) -0.023(3) 0.001(4) -0.008(4)
    C34 0.081(5) 0.052(4) 0.073(5) -0.018(3) -0.009(4) 0.015(3)
    C35 0.074(4) 0.055(4) 0.052(4) -0.021(3) -0.001(3) -0.001(3)
    C41 0.075(4) 0.048(3) 0.052(4) -0.018(3) 0.004(3) -0.007(3)
    C42 0.080(5) 0.063(4) 0.072(5) -0.025(4) 0.010(4) -0.025(4)
    C43 0.062(4) 0.048(3) 0.090(6) -0.024(3) 0.005(4) 0.002(3)
    C44 0.091(6) 0.058(4) 0.068(5) -0.029(4) -0.006(4) 0.012(3)
    C45 0.074(5) 0.052(3) 0.057(4) -0.026(3) -0.008(3) 0.001(3)
    C32 0.093(6) 0.050(4) 0.074(5) -0.027(4) 0.006(4) -0.019(3)
    C12 0.076(5) 0.046(3) 0.064(5) -0.011(3) 0.004(4) -0.011(3)
    N4 0.054(3) 0.076(3) 0.035(3) -0.035(2) 0.007(2) -0.008(2)
_geom_special_details
;
All e.s.d.'s (except the e.s.d. in the dihedral angle between two l.s. planes)
are estimated using the full covariance matrix. The cell e.s.d.'s are taken
into account individually in the estimation of e.s.d.'s in distances, angles
and torsion angles; correlations between e.s.d.'s in cell parameters are only
used when they are defined by crystal symmetry. An approximate (isotropic)
treatment of cell e.s.d.'s is used for estimating e.s.d.'s involving l.s.
planes.
;
loop_
    _geom_bond_atom_site_label_1
    _geom_bond_atom_site_label_2
    _geom_bond_site_symmetry_2
    _geom_bond_distance
    _geom_bond_publ_flag
    Cd1 N3 . 2.298(5) .
    Cd1 N1 2_676 2.317(5) .
    Cd1 N11 . 2.365(4) .
    Cd1 N21 . 2.367(4) .
    Cd1 S2 . 2.7508(15) .
    Cd1 S1 . 2.7715(16) .
    Cd2 N4 2_675 2.303(5) .
    Cd2 N2 . 2.309(5) .
    Cd2 N41 . 2.363(4) .
    Cd2 N31 . 2.366(4) .
    Cd2 S3 . 2.7416(16) .
    Cd2 S4 . 2.7503(17) .
    S1 C1 . 1.647(5) ?
    S3 C3 . 1.646(6) ?
    S2 C2 . 1.642(6) ?
    S4 C4 . 1.643(6) ?
    N1 C1 . 1.156(6) ?
    N1 Cd1 2_676 2.317(5) ?
    N3 C3 . 1.144(7) ?
    N2 C2 . 1.159(7) ?
    N11 C11 . 1.329(7) ?
    N11 C15 . 1.342(7) ?
    N21 C21 . 1.326(7) ?
    N21 C25 . 1.332(7) ?
    N31 C35 . 1.318(8) ?
    N31 C31 . 1.329(8) ?
    N41 C45 . 1.324(8) ?
    N41 C41 . 1.331(8) ?
    C4 N4 . 1.153(7) ?
    C11 C12 . 1.378(8) ?
    C11 H11 . 0.9300 ?
    C13 C14 . 1.357(10) ?
    C13 C12 . 1.360(10) ?
    C13 H13 . 0.9300 ?
    C14 C15 . 1.378(8) ?
    C14 H14 . 0.9300 ?
    C15 H15 . 0.9300 ?
    C21 C22 . 1.375(8) ?
    C21 H21 . 0.9300 ?
    C22 C23 . 1.349(10) ?
    C22 H22 . 0.9300 ?
    C23 C24 . 1.361(9) ?
    C23 H23 . 0.9300 ?
    C24 C25 . 1.385(8) ?
    C24 H24 . 0.9300 ?
    C25 H25 . 0.9300 ?
    C31 C32 . 1.371(9) ?
    C31 H31 . 0.9300 ?
    C33 C32 . 1.360(11) ?
    C33 C34 . 1.365(11) ?
    C33 H33 . 0.9300 ?
    C34 C35 . 1.371(9) ?
    C34 H34 . 0.9300 ?
    C35 H35 . 0.9300 ?
    C41 C42 . 1.379(8) ?
    C41 H41 . 0.9300 ?
    C42 C43 . 1.358(11) ?
    C42 H42 . 0.9300 ?
    C43 C44 . 1.360(11) ?
    C43 H43 . 0.9300 ?
    C44 C45 . 1.370(9) ?
    C44 H44 . 0.9300 ?
    C45 H45 . 0.9300 ?
    C32 H32 . 0.9300 ?
    C12 H12 . 0.9300 ?
    N4 Cd2 2_675 2.303(5) ?
loop_
    _geom_angle_atom_site_label_1
    _geom_angle_atom_site_label_2
    _geom_angle_atom_site_label_3
    _geom_angle_site_symmetry_1
    _geom_angle_site_symmetry_3
    _geom_angle
    _geom_angle_publ_flag
    N3 Cd1 N1 . 2_676 95.37(17) .
    N3 Cd1 N11 . . 90.26(17) .
    N1 Cd1 N11 2_676 . 91.19(16) .
    N3 Cd1 N21 . . 90.51(17) .
    N1 Cd1 N21 2_676 . 91.07(16) .
    N11 Cd1 N21 . . 177.54(15) .
    N3 Cd1 S2 . . 92.60(12) .
    N1 Cd1 S2 2_676 . 172.02(13) .
    N11 Cd1 S2 . . 88.36(11) .
    N21 Cd1 S2 . . 89.27(12) .
    N3 Cd1 S1 . . 175.47(12) .
    N1 Cd1 S1 2_676 . 89.01(13) .
    N11 Cd1 S1 . . 90.83(12) .
    N21 Cd1 S1 . . 88.23(12) .
    S2 Cd1 S1 . . 83.03(4) .
    N4 Cd2 N2 2_675 . 94.30(17) .
    N4 Cd2 N41 2_675 . 91.31(18) .
    N2 Cd2 N41 . . 91.26(18) .
    N4 Cd2 N31 2_675 . 91.68(17) .
    N2 Cd2 N31 . . 90.34(17) .
    N41 Cd2 N31 . . 176.50(16) .
    N4 Cd2 S3 2_675 . 174.04(13) .
    N2 Cd2 S3 . . 91.52(13) .
    N41 Cd2 S3 . . 87.27(13) .
    N31 Cd2 S3 . . 89.57(12) .
    N4 Cd2 S4 2_675 . 92.06(14) .
    N2 Cd2 S4 . . 173.51(13) .
    N41 Cd2 S4 . . 89.88(14) .
    N31 Cd2 S4 . . 88.19(13) .
    S3 Cd2 S4 . . 82.16(5) .
    C1 S1 Cd1 . . 103.53(19) ?
    C3 S3 Cd2 . . 101.98(18) ?
    C2 S2 Cd1 . . 101.04(17) ?
    C4 S4 Cd2 . . 101.36(19) ?
    C1 N1 Cd1 . 2_676 152.4(4) ?
    C3 N3 Cd1 . . 161.5(4) ?
    C2 N2 Cd2 . . 163.6(4) ?
    C11 N11 C15 . . 116.7(5) ?
    C11 N11 Cd1 . . 122.2(4) ?
    C15 N11 Cd1 . . 121.1(4) ?
    C21 N21 C25 . . 116.7(5) ?
    C21 N21 Cd1 . . 123.0(4) ?
    C25 N21 Cd1 . . 120.3(4) ?
    C35 N31 C31 . . 117.2(5) ?
    C35 N31 Cd2 . . 121.2(4) ?
    C31 N31 Cd2 . . 121.4(4) ?
    C45 N41 C41 . . 117.1(5) ?
    C45 N41 Cd2 . . 121.6(4) ?
    C41 N41 Cd2 . . 121.3(4) ?
    N1 C1 S1 . . 178.5(4) y
    N3 C3 S3 . . 179.1(5) y
    N2 C2 S2 . . 179.7(5) y
    N4 C4 S4 . . 178.8(5) y
    N11 C11 C12 . . 123.2(6) ?
    N11 C11 H11 . . 118.4 ?
    C12 C11 H11 . . 118.4 ?
    C14 C13 C12 . . 118.8(5) ?
    C14 C13 H13 . . 120.6 ?
    C12 C13 H13 . . 120.6 ?
    C13 C14 C15 . . 119.2(6) ?
    C13 C14 H14 . . 120.4 ?
    C15 C14 H14 . . 120.4 ?
    N11 C15 C14 . . 122.9(6) ?
    N11 C15 H15 . . 118.6 ?
    C14 C15 H15 . . 118.6 ?
    N21 C21 C22 . . 123.3(6) ?
    N21 C21 H21 . . 118.3 ?
    C22 C21 H21 . . 118.3 ?
    C23 C22 C21 . . 119.1(6) ?
    C23 C22 H22 . . 120.4 ?
    C21 C22 H22 . . 120.4 ?
    C22 C23 C24 . . 119.3(6) ?
    C22 C23 H23 . . 120.3 ?
    C24 C23 H23 . . 120.3 ?
    C23 C24 C25 . . 118.4(6) ?
    C23 C24 H24 . . 120.8 ?
    C25 C24 H24 . . 120.8 ?
    N21 C25 C24 . . 123.2(6) ?
    N21 C25 H25 . . 118.4 ?
    C24 C25 H25 . . 118.4 ?
    N31 C31 C32 . . 122.4(7) ?
    N31 C31 H31 . . 118.8 ?
    C32 C31 H31 . . 118.8 ?
    C32 C33 C34 . . 118.1(6) ?
    C32 C33 H33 . . 120.9 ?
    C34 C33 H33 . . 120.9 ?
    C33 C34 C35 . . 118.8(7) ?
    C33 C34 H34 . . 120.6 ?
    C35 C34 H34 . . 120.6 ?
    N31 C35 C34 . . 123.6(6) ?
    N31 C35 H35 . . 118.2 ?
    C34 C35 H35 . . 118.2 ?
    N41 C41 C42 . . 122.6(6) ?
    N41 C41 H41 . . 118.7 ?
    C42 C41 H41 . . 118.7 ?
    C43 C42 C41 . . 119.1(7) ?
    C43 C42 H42 . . 120.5 ?
    C41 C42 H42 . . 120.5 ?
    C42 C43 C44 . . 119.0(6) ?
    C42 C43 H43 . . 120.5 ?
    C44 C43 H43 . . 120.5 ?
    C43 C44 C45 . . 118.7(7) ?
    C43 C44 H44 . . 120.7 ?
    C45 C44 H44 . . 120.7 ?
    N41 C45 C44 . . 123.6(7) ?
    N41 C45 H45 . . 118.2 ?
    C44 C45 H45 . . 118.2 ?
    C33 C32 C31 . . 119.8(7) ?
    C33 C32 H32 . . 120.1 ?
    C31 C32 H32 . . 120.1 ?
    C13 C12 C11 . . 119.2(6) ?
    C13 C12 H12 . . 120.4 ?
    C11 C12 H12 . . 120.4 ?
    C4 N4 Cd2 . 2_675 162.1(4) ?
data_global
_journal_date_recd_electronic     2011-03-15
_journal_date_accepted     2011-03-16
_journal_name_full     'Acta Crystallographica, Section E'
_journal_year     2011
_journal_volume     67
_journal_issue      4
_journal_page_first     m481
_journal_page_last     m481
_journal_paper_category     QM
_journal_coeditor_code     BT5493
_publ_contact_author
;
      Jan Boeckmann
      Institut f\"ur Anorganische Chemie
      Christian-Albrechts-Universit\"at Kiel
      Max-Eyth Strasse 2
      D-24098 Kiel
      Germany
;
_publ_contact_author_email     jboeckmann@ac.uni-kiel.de
_publ_contact_author_fax     '(+)431-880-1520'
_publ_contact_author_phone     '(+)431-880-5546'
_publ_section_title
;\
<i>catena</i>-Poly[[bis(pyridine-\k<i>N</i>)cadmium]-di-\m~2~-thiocyanato-\
\k^2^<i>N</i>:<i>S</i>;\k^2^<i>S</i>:<i>N</i>]
;
loop_
    _publ_author_name
    _publ_author_address
    'Boeckmann, Jan'
;     Institut f\"ur Anorganische Chemie
      Christian-Albrechts-Universit\"at Kiel
      Max-Eyth Strasse 2
      D-24098 Kiel
      Germany
;
    'Jess, Inke'
;     Institut f\"ur Anorganische Chemie
      Christian-Albrechts-Universit\"at Kiel
      Max-Eyth Strasse 2
      D-24098 Kiel
      Germany
;
    'N\"ather, Christian'
;     Institut f\"ur Anorganische Chemie
      Christian-Albrechts-Universit\"at Kiel
      Max-Eyth Strasse 2
      D-24098 Kiel
      Germany
;
_publ_section_synopsis     .
