# Supplementary material for: catena-Poly[[bis­(pyridine-κN)cadmium]-di-μ2-thio­cyanato-κ2 N:S;κ2 S:N]
Source: Acta Crystallogr Sect E Struct Rep Online. 2011 Mar 26;67(Pt 4):m481. doi: 10.1107/S1600536811009871 (PMC3099960; doi:10.1107/S1600536811009871)
Supplement: Supplementary file 2 [file e-67-0m481-Isup2.hkl]

# 
# h,k,l, Fc-squared, Fo-squared, sigma(Fo-squared) and status flag 
# 
data_I
_shelx_title ' Cd(SCN)2(pyridine)2 in P-1 (TA36)' 
_shelx_refln_list_code          4 
_shelx_F_calc_maximum      271.29 
_exptl_crystal_F_000       760.00 
_reflns_d_resolution_high  0.7883 
 
loop_ 
 _symmetry_equiv_pos_as_xyz 
 'x, y, z' 
 '-x, -y, -z' 
 
_cell_length_a     7.8272 
_cell_length_b     8.6242 
_cell_length_c    23.7050 
_cell_angle_alpha  84.890 
_cell_angle_beta   89.520 
_cell_angle_gamma  63.070 
 
_shelx_F_squared_multiplier     1.000 
 
loop_ 
 _refln_index_h 
 _refln_index_k 
 _refln_index_l 
 _refln_F_squared_calc 
 _refln_F_squared_meas 
 _refln_F_squared_sigma 
 _refln_observed_status 
   1   0   0    29476.42    31986.49    716.72 o 
   2   0   0     3506.95     3956.60     69.50 o 
   3   0   0     5052.98     4653.27     66.25 o 
   4   0   0       13.01       26.22     40.75 o 
   5   0   0      809.75      802.00     37.53 o 
   6   0   0      103.90      171.84     42.99 o 
   7   0   0     1047.63     1144.51     46.87 o 
   8   0   0     1248.48     1272.65     35.83 o 
  -8   1   0      468.38      462.56     49.35 o 
  -7   1   0      818.62      884.90     33.85 o 
  -6   1   0        3.03       99.87     36.68 o 
  -5   1   0      829.05      850.15     36.04 o 
  -4   1   0      123.48      153.40     36.74 o 
  -3   1   0     6638.10     6390.34     85.92 o 
  -2   1   0      516.48      439.36     56.48 o 
  -1   1   0    13905.66    14907.37    101.02 o 
   0   1   0    35018.12    43929.23   1490.05 o 
   1   1   0    31891.44    34196.15   1161.72 o 
   2   1   0    22179.31    21384.08    198.51 o 
   3   1   0    14627.93    13957.13     70.11 o 
   4   1   0      805.47      861.01     49.78 o 
   5   1   0     1766.37     1764.33     44.07 o 
   6   1   0      178.34      202.77     66.01 o 
   7   1   0      784.49      853.70     36.61 o 
   8   1   0     2173.53     2209.07     42.34 o 
   9   1   0      169.43      187.74     63.10 o 
  -7   2   0      554.81      558.56     45.88 o 
  -6   2   0       33.85       57.46     30.89 o 
  -5   2   0      390.56      387.18     36.99 o 
  -4   2   0        0.58       71.00     36.16 o 
  -3   2   0     2810.47     2761.89     43.03 o 
  -2   2   0     3724.19     3668.38     50.27 o 
  -1   2   0    12663.79    12956.97    128.06 o 
   1   2   0    18947.01    21366.98    808.81 o 
   2   2   0     4155.61     4783.19    137.55 o 
   3   2   0    14147.15    13395.46    224.17 o 
   4   2   0       73.41      178.25     42.00 o 
   5   2   0      877.82      875.32     37.24 o 
   6   2   0      543.60      447.90     37.02 o 
   7   2   0      476.22      584.25     54.71 o 
   8   2   0     1802.40     1977.23     53.76 o 
   9   2   0      153.31      214.33     31.43 o 
  -7   3   0      567.79      537.65     61.19 o 
  -6   3   0      236.70      333.27     35.76 o 
  -5   3   0      133.63      508.59    207.74 o 
  -4   3   0      119.77      159.58     35.54 o 
  -3   3   0      797.64      796.33     40.20 o 
  -2   3   0      275.49      269.12     41.30 o 
  -1   3   0    11275.76    12256.41    245.60 o 
   1   3   0    18739.06    19759.71    818.46 o 
   2   3   0      257.26      181.89     48.60 o 
   3   3   0     6522.03     6229.18    161.34 o 
   4   3   0     2636.02     2684.13     67.19 o 
   5   3   0      665.37      654.42     39.08 o 
   6   3   0       13.74        6.73     37.28 o 
   7   3   0      471.52      507.62     42.80 o 
   8   3   0     2544.35     2678.85    100.30 o 
   9   3   0      108.97       62.28     31.22 o 
  -6   4   0      179.15      214.29     42.20 o 
  -5   4   0       67.00      109.68     34.24 o 
  -4   4   0       58.07      106.77     42.49 o 
  -3   4   0      238.60      273.17     36.11 o 
  -2   4   0      766.07      755.33     37.58 o 
  -1   4   0     2782.46     2724.09     67.66 o 
   0   4   0    13572.29    13900.81    211.82 o 
   1   4   0    17517.55    18698.47    514.40 o 
   2   4   0     4979.80     5066.05    232.55 o 
   3   4   0     8814.83     8632.37    325.37 o 
   4   4   0     1386.08     1472.51     48.16 o 
   5   4   0      409.98      451.13     32.56 o 
   6   4   0      726.91      764.19     34.86 o 
   7   4   0      341.64      345.37     36.52 o 
   8   4   0     2814.30     2888.56     78.39 o 
   9   4   0      256.98      266.22     49.94 o 
  -5   5   0       78.18      100.17     40.15 o 
  -4   5   0       74.02      166.92     35.12 o 
  -3   5   0       44.41      100.78     36.62 o 
  -2   5   0      303.72      335.65     38.70 o 
  -1   5   0     2387.65     2433.59     77.69 o 
   0   5   0    13619.90    14360.46    459.69 o 
   1   5   0     5402.31     5528.54    193.74 o 
   2   5   0      400.97      382.40     43.21 o 
   3   5   0     5129.35     4981.93    155.80 o 
   4   5   0     1953.44     2112.19     75.21 o 
   5   5   0        4.84      -16.79     34.89 o 
   6   5   0      299.92      311.25     33.33 o 
   7   5   0       88.03      137.95     47.79 o 
   8   5   0     2012.17     2125.03     58.69 o 
   9   5   0      277.05      329.74     39.21 o 
  -4   6   0        0.91       50.08     38.65 o 
  -3   6   0       11.81       -5.05     36.49 o 
  -2   6   0      134.76      194.81     37.34 o 
  -1   6   0      924.72      954.04     52.17 o 
   0   6   0     3702.81     3703.01     97.03 o 
   1   6   0     4129.02     4389.29    164.34 o 
   2   6   0     1244.70     1236.36     46.39 o 
   3   6   0     2666.86     2564.76    119.74 o 
   4   6   0     2433.26     2452.33     97.32 o 
   5   6   0       17.05      139.68     34.87 o 
   6   6   0       16.77       41.96     47.49 o 
   7   6   0      156.47      141.52     44.24 o 
   8   6   0     1014.01     1006.94     36.84 o 
   9   6   0      109.90      145.93     36.11 o 
  -3   7   0       12.51       40.38     37.49 o 
  -2   7   0       25.21       92.45     37.57 o 
  -1   7   0      583.51      548.36     37.33 o 
   0   7   0     2141.84     2145.12    128.12 o 
   1   7   0     1628.04     1754.14    100.55 o 
   2   7   0      971.21     1008.55     49.24 o 
   3   7   0     1100.32     1176.28     64.42 o 
   4   7   0      508.89      531.12     38.01 o 
   5   7   0      210.77      252.89     34.06 o 
   6   7   0      252.85      301.26     31.43 o 
   7   7   0       82.63      141.46     31.60 o 
   8   7   0     1026.09     1052.27     44.83 o 
   9   7   0      160.76      224.21     35.87 o 
  -2   8   0        0.28       75.70     35.98 o 
  -1   8   0      107.96      105.50     41.45 o 
   0   8   0      363.67      292.86     40.83 o 
   1   8   0      991.58     1109.45     48.06 o 
   2   8   0      660.47      833.59     47.08 o 
   3   8   0      904.83      925.83     36.46 o 
   4   8   0     1198.01     1228.53     47.56 o 
   5   8   0       78.56      131.40     35.82 o 
   6   8   0        2.57       39.40     32.45 o 
   7   8   0       53.97      148.38     31.82 o 
   8   8   0      369.79      462.47     39.22 o 
   9   8   0       98.75       97.68     47.78 o 
  -1   9   0       65.39      114.20     82.86 o 
   0   9   0      203.69      215.57    131.37 o 
   1   9   0      144.24      102.35     71.62 o 
   2   9   0      152.78      258.30     37.91 o 
   3   9   0      301.66      334.03     46.59 o 
   4   9   0      255.83      155.18     38.52 o 
   5   9   0      393.14      424.70     37.23 o 
   6   9   0       85.69      113.94     37.78 o 
   7   9   0       52.28       45.38     32.28 o 
   8   9   0      106.84       68.42     32.24 o 
   1  10   0       70.98       81.40     42.12 o 
   2  10   0      106.58      158.31     90.53 o 
   3  10   0       81.30       64.78     39.68 o 
   4  10   0      176.95      275.75    119.83 o 
   5  10   0       70.50       96.03     36.93 o 
   6  10   0        2.31      108.65     35.06 o 
   7  10   0        7.40       70.07     35.75 o 
  -7 -10   1       56.60      131.12     33.32 o 
  -6 -10   1      459.35      427.50     35.17 o 
  -5 -10   1      749.60      715.87     43.07 o 
  -4 -10   1      405.59      506.06    235.97 o 
  -3 -10   1      393.41      334.67     87.50 o 
  -2 -10   1      504.58      463.22     69.15 o 
  -1 -10   1       60.56      -41.36     41.36 o 
  -8  -9   1       40.83       76.20     52.27 o 
  -7  -9   1      114.13      131.74     34.22 o 
  -6  -9   1      295.27      333.70     41.62 o 
  -5  -9   1     1109.73     1109.55     57.88 o 
  -4  -9   1     1094.76     1123.34     76.91 o 
  -3  -9   1     1105.78     1180.49     54.81 o 
  -2  -9   1      416.57      471.54     47.01 o 
  -1  -9   1       89.64       69.97     53.85 o 
   0  -9   1       51.10       61.79     40.84 o 
   1  -9   1        3.04       13.42     46.29 o 
  -9  -8   1       31.32       21.91     32.75 o 
  -8  -8   1        0.18      -32.03     39.89 o 
  -7  -8   1       44.81       65.11     60.50 o 
  -6  -8   1      598.97      604.16     43.87 o 
  -5  -8   1     1137.49     1095.81     38.15 o 
  -4  -8   1     1584.36     1497.10     57.40 o 
  -3  -8   1     1453.67     1503.90     79.61 o 
  -2  -8   1     1179.92     1161.27     42.55 o 
  -1  -8   1      461.00      527.54     91.49 o 
   0  -8   1       56.92       63.49     42.17 o 
   1  -8   1       18.06       24.19     83.71 o 
   2  -8   1      153.80      144.13     40.72 o 
  -9  -7   1       16.28       63.79     50.66 o 
  -8  -7   1       12.30       65.97     44.73 o 
  -7  -7   1      147.50      170.52     33.52 o 
  -6  -7   1      220.21      288.32     34.46 o 
  -5  -7   1      826.13      819.46     36.01 o 
  -4  -7   1     1978.97     1939.83     91.93 o 
  -3  -7   1     1391.32     1416.55     59.03 o 
  -2  -7   1     1462.08     1525.24     46.83 o 
  -1  -7   1      636.97      655.13     44.30 o 
   0  -7   1      308.86      329.95     43.16 o 
   1  -7   1       36.36       65.72     33.64 o 
   2  -7   1       61.33       61.89     38.34 o 
   3  -7   1      234.76      248.81     45.00 o 
  -9  -6   1       68.13      103.38    108.78 o 
  -8  -6   1        0.31        7.16     48.36 o 
  -7  -6   1      283.19      370.26     53.53 o 
  -6  -6   1      362.41      337.67     32.69 o 
  -5  -6   1     1241.57     1204.41     43.00 o 
  -4  -6   1     1632.74     1601.42     70.58 o 
  -3  -6   1     1625.63     1591.40     57.44 o 
  -2  -6   1     1155.46     1229.41     70.85 o 
  -1  -6   1      994.37      946.91     47.77 o 
   0  -6   1      370.30      387.13     41.68 o 
   1  -6   1       47.40      108.41     37.22 o 
   2  -6   1       97.14      134.81     37.63 o 
   3  -6   1      450.44      441.72     36.85 o 
   4  -6   1      101.19      153.42     36.84 o 
  -9  -5   1       39.90       70.30     44.87 o 
  -8  -5   1       39.16       94.34     29.05 o 
  -7  -5   1       34.28      100.12     31.08 o 
  -6  -5   1      410.23      422.37     44.60 o 
  -5  -5   1      676.74      647.79     38.66 o 
  -4  -5   1     4181.64     4140.24     90.31 o 
  -3  -5   1     2599.66     2578.41    113.83 o 
  -2  -5   1      390.01      350.11     44.06 o 
  -1  -5   1     1366.98     1333.20     53.54 o 
   0  -5   1     1080.93     1154.36     67.18 o 
   1  -5   1      110.85      170.90     36.34 o 
   2  -5   1       93.86      132.36     35.58 o 
   3  -5   1      392.96      380.08     36.15 o 
   4  -5   1      402.02      407.98     36.15 o 
   5  -5   1      251.15      221.49     36.09 o 
  -9  -4   1       16.20       -4.08     30.75 o 
  -8  -4   1        5.53       71.04     37.28 o 
  -7  -4   1      153.84      193.23     32.47 o 
  -6  -4   1       19.49       59.90     34.14 o 
  -5  -4   1      113.51      208.59     35.24 o 
  -4  -4   1     2456.68     2459.99     50.27 o 
  -3  -4   1     1185.34     1185.94     43.81 o 
  -2  -4   1     1960.08     1970.11     78.64 o 
  -1  -4   1     2644.61     2794.48    145.85 o 
   0  -4   1      656.28      649.41     46.78 o 
   1  -4   1       42.57      106.10     42.21 o 
   2  -4   1        0.20       22.97     41.50 o 
   3  -4   1      198.51      225.53     38.51 o 
   4  -4   1      418.33      402.13     35.00 o 
   5  -4   1      330.27      410.94     34.97 o 
   6  -4   1      328.67      293.17     40.94 o 
  -9  -3   1       14.29      112.52     29.82 o 
  -8  -3   1       29.37       49.12     34.64 o 
  -7  -3   1       66.26      140.64     33.41 o 
  -6  -3   1      532.75      510.43     43.56 o 
  -5  -3   1      153.46      181.57     35.86 o 
  -4  -3   1       32.67       67.35     44.99 o 
  -3  -3   1     1049.98     1008.63     45.95 o 
  -2  -3   1       86.21       73.33     52.76 o 
  -1  -3   1     1622.05     1774.13     74.79 o 
   0  -3   1     3305.20     3503.57     68.17 o 
   1  -3   1      124.24      219.46     48.08 o 
   2  -3   1       13.55       52.34     41.57 o 
   3  -3   1      132.02      166.04     37.78 o 
   4  -3   1      457.76      527.75     35.39 o 
   5  -3   1      258.82      301.13     45.88 o 
   6  -3   1      272.01      387.62     55.97 o 
   7  -3   1      216.58      191.87     41.02 o 
  -9  -2   1        5.96       56.69     35.16 o 
  -8  -2   1        4.25       14.83     36.02 o 
  -7  -2   1       13.86      -21.04     36.75 o 
  -6  -2   1      159.41      255.83     36.74 o 
  -5  -2   1       38.73      116.16     38.10 o 
  -4  -2   1     3299.97     3022.88     41.47 o 
  -3  -2   1      248.85      306.98     57.65 o 
  -2  -2   1      534.13      551.71     62.90 o 
  -1  -2   1     1520.98     1619.35     89.29 o 
   0  -2   1     1611.86     1820.18     91.34 o 
   1  -2   1       50.12      101.72     59.64 o 
   2  -2   1       18.81       78.18     43.80 o 
   3  -2   1       37.92     6303.45   2814.64 o 
   4  -2   1      357.65      349.15     35.04 o 
   5  -2   1      326.24      323.57     38.29 o 
   6  -2   1      150.96      125.58     32.86 o 
   7  -2   1      137.10      156.10     38.80 o 
  -9  -1   1        3.31       20.30     35.94 o 
  -8  -1   1        5.17       36.23     31.35 o 
  -7  -1   1        1.16       34.03     36.57 o 
  -6  -1   1       29.26       28.33     42.28 o 
  -5  -1   1       19.51       -6.82     55.47 o 
  -4  -1   1      566.12      509.03     47.00 o 
  -3  -1   1       16.98       71.76     52.94 o 
  -2  -1   1      857.47      828.56     70.74 o 
  -1  -1   1      253.45      303.42     95.10 o 
   0  -1   1      150.02      237.53    136.24 o 
   1  -1   1        3.56       51.86     80.47 o 
   2  -1   1       20.21       10.40     59.58 o 
   3  -1   1        0.55       14.53     45.54 o 
   4  -1   1      417.66      460.28     34.77 o 
   5  -1   1      265.56      291.09     38.45 o 
   6  -1   1       86.42       91.70     34.63 o 
   7  -1   1      148.27      203.24     34.69 o 
   8  -1   1       30.83      -33.41     52.66 o 
  -8   0   1        7.80       60.86     31.09 o 
  -7   0   1       35.01       61.31     35.12 o 
  -6   0   1        4.29      -22.81     33.62 o 
  -5   0   1        2.76       75.54     35.78 o 
  -4   0   1       47.05       55.40     40.14 o 
  -3   0   1       39.28       54.28     48.54 o 
  -2   0   1       18.62       50.10     61.28 o 
  -1   0   1       39.67       55.29     89.65 o 
   1   0   1        2.49       13.13     98.14 o 
   2   0   1       55.47       80.04     65.14 o 
   3   0   1       10.33       36.97     43.25 o 
   4   0   1      110.10      140.14     43.11 o 
   5   0   1      191.57      259.05     39.67 o 
   6   0   1       32.90       57.10     36.16 o 
   7   0   1       52.14      125.96     46.23 o 
   8   0   1       78.20       98.69     41.05 o 
  -8   1   1       46.45      109.14     38.72 o 
  -7   1   1       32.30       60.76     38.43 o 
  -6   1   1      139.33      186.12     35.12 o 
  -5   1   1        2.49      100.79     36.22 o 
  -4   1   1      549.84      580.50     36.88 o 
  -3   1   1      745.34      686.93     47.61 o 
  -2   1   1        3.01        2.94     56.46 o 
  -1   1   1      420.36      513.09     71.54 o 
   0   1   1      239.91      321.57     97.96 o 
   1   1   1       19.29       47.46     93.43 o 
   2   1   1       15.60       40.36     85.45 o 
   3   1   1        0.03       61.49     50.62 o 
   4   1   1        0.04       25.97     38.17 o 
   5   1   1        4.93       40.08     37.70 o 
   6   1   1        2.17       -7.48     40.22 o 
   7   1   1        9.19       20.95     48.24 o 
   8   1   1       26.51       42.03     38.30 o 
   9   1   1        1.01       73.26     43.43 o 
  -7   2   1        7.44      -26.85     38.94 o 
  -6   2   1        0.15       18.63     33.78 o 
  -5   2   1       31.50       12.02     34.13 o 
  -4   2   1     1169.20     1132.47     38.65 o 
  -3   2   1      935.63      899.44     38.74 o 
  -2   2   1      342.66      318.73     45.61 o 
  -1   2   1     1832.72     1791.54     63.82 o 
   0   2   1     3584.62     3983.26     89.02 o 
   1   2   1       14.26      100.45     80.26 o 
   2   2   1       23.95       83.73     64.56 o 
   3   2   1      133.59      188.02     49.65 o 
   4   2   1      500.08      450.39     40.05 o 
   5   2   1       53.21      127.80     38.64 o 
   6   2   1        0.17       14.85     35.70 o 
   7   2   1       15.30       39.40     31.06 o 
   8   2   1        0.13       34.98     35.50 o 
   9   2   1        0.15       49.99     37.55 o 
  -7   3   1        3.39      -28.70     42.24 o 
  -6   3   1       61.00      103.41     41.00 o 
  -5   3   1        0.21      365.26    177.06 o 
  -4   3   1      490.83      490.58     36.07 o 
  -3   3   1     1161.35     1170.79     40.73 o 
  -2   3   1        1.52       28.26     40.35 o 
  -1   3   1     3371.06     3486.21     86.21 o 
   0   3   1     9180.61     9698.51     99.10 o 
   1   3   1      217.55      223.65     55.21 o 
   2   3   1      119.76      113.00     52.54 o 
   3   3   1       11.00       32.87     43.41 o 
   4   3   1      386.94      415.91     39.44 o 
   5   3   1      149.57      241.33     39.29 o 
   6   3   1      138.97      212.93     36.85 o 
   7   3   1      161.31      203.57     33.13 o 
   8   3   1        2.90       29.90     35.44 o 
   9   3   1        1.72       -2.51     38.11 o 
  -6   4   1        8.29       24.91     50.88 o 
  -5   4   1       34.65       73.91     43.08 o 
  -4   4   1      708.75      697.89     36.97 o 
  -3   4   1     1046.04     1069.44     51.51 o 
  -2   4   1      436.54      484.11     41.88 o 
  -1   4   1     1796.75     1760.99     65.68 o 
   0   4   1     3268.24     3185.95     52.02 o 
   1   4   1      788.20      951.52     69.20 o 
   2   4   1      311.07      348.41     44.33 o 
   3   4   1      493.50      437.89     40.89 o 
   4   4   1      592.96      603.65     47.16 o 
   5   4   1      980.99      964.90     40.75 o 
   6   4   1        0.71       61.54     36.72 o 
   7   4   1      283.47      322.84     39.63 o 
   8   4   1      268.36      278.42     33.49 o 
   9   4   1        3.83       10.60     30.02 o 
  -5   5   1        4.09       73.66     59.46 o 
  -4   5   1      395.21      397.44     36.10 o 
  -3   5   1      989.63      974.13     34.81 o 
  -2   5   1      226.63      211.07     35.39 o 
  -1   5   1     2518.03     2436.07     81.64 o 
   0   5   1     6817.61     6817.71    128.05 o 
   1   5   1      338.53      383.87     43.27 o 
   2   5   1       46.65       38.32     38.27 o 
   3   5   1      385.74      427.43     36.21 o 
   4   5   1     1359.70     1384.62     40.07 o 
   5   5   1      644.10      629.19     49.99 o 
   6   5   1        2.85        7.94     36.08 o 
   7   5   1      421.13      478.04     37.12 o 
   8   5   1      186.91      305.38     38.79 o 
   9   5   1        9.61       79.72     44.26 o 
  -4   6   1      178.26      204.67     35.01 o 
  -3   6   1      717.59      850.45     89.79 o 
  -2   6   1      770.13      747.05     48.11 o 
  -1   6   1     1452.59     1366.66     50.01 o 
   0   6   1     3224.24     3317.72    136.79 o 
   1   6   1     1003.06      991.76     43.14 o 
   2   6   1      374.76      459.24     48.18 o 
   3   6   1      271.10      238.43     41.36 o 
   4   6   1      558.82      499.00     36.20 o 
   5   6   1     1098.19     1042.72     54.12 o 
   6   6   1      188.61      244.25     34.27 o 
   7   6   1      468.84      490.69     54.40 o 
   8   6   1      497.34      565.27     34.60 o 
   9   6   1        0.35       73.10     38.44 o 
  -3   7   1      288.61      288.82     42.09 o 
  -2   7   1      184.19      198.12     34.53 o 
  -1   7   1     1633.77     1580.75     50.58 o 
   0   7   1     3835.45     3588.21    139.77 o 
   1   7   1      714.38      651.07     36.93 o 
   2   7   1      145.35      172.60     42.18 o 
   3   7   1      404.16      450.79     50.55 o 
   4   7   1      192.59      282.19     35.88 o 
   5   7   1      826.73      801.81     36.81 o 
   6   7   1       30.26       42.99     33.37 o 
   7   7   1      698.90      708.31     31.44 o 
   8   7   1      753.02      864.97     49.96 o 
   9   7   1       32.71       36.29     32.14 o 
  -2   8   1      309.56      311.63     38.86 o 
  -1   8   1      532.96      491.91     39.68 o 
   0   8   1     1050.21      961.44     36.47 o 
   1   8   1     1116.16     1075.55     47.82 o 
   2   8   1      416.16      478.99     43.20 o 
   3   8   1      217.44      235.80     39.40 o 
   4   8   1      254.23      329.72     44.43 o 
   5   8   1      308.28      362.16     33.29 o 
   6   8   1        9.25        2.05     33.77 o 
   7   8   1      439.95      392.92     31.16 o 
   8   8   1      586.49      618.39     52.38 o 
   9   8   1       73.07       16.22     85.94 o 
  -1   9   1      377.43      235.52     47.36 o 
   0   9   1     1027.38      840.54     42.54 o 
   1   9   1      440.95      454.02     42.04 o 
   2   9   1      137.96      246.73     36.90 o 
   3   9   1      146.62      183.00     50.46 o 
   4   9   1       16.62       55.66     41.86 o 
   5   9   1      266.54      302.67     32.57 o 
   6   9   1      194.26      207.28     32.84 o 
   7   9   1      304.73      282.40     33.20 o 
   8   9   1      423.25      395.35     76.77 o 
   1  10   1      409.57      366.36     42.19 o 
   2  10   1      184.86      225.91     41.03 o 
   3  10   1       67.19      131.68     41.48 o 
   4  10   1        0.36       -7.52     33.99 o 
   5  10   1      122.70      124.63     34.83 o 
   6  10   1       65.56       65.90     34.18 o 
   7  10   1      374.40      311.49     37.22 o 
  -7 -10   2      267.71      159.23     32.63 o 
  -6 -10   2      216.43      218.68     48.60 o 
  -5 -10   2       69.88       77.31     43.96 o 
  -4 -10   2       13.09       -0.49     88.91 o 
  -3 -10   2       19.99      -34.22     41.46 o 
  -2 -10   2        2.66       32.40     41.07 o 
  -1 -10   2       35.03       20.26     47.07 o 
  -8  -9   2       37.25      104.73     50.85 o 
  -7  -9   2      207.52      172.26     33.81 o 
  -6  -9   2     1016.56      916.20     34.73 o 
  -5  -9   2      307.05      429.35     44.04 o 
  -4  -9   2       89.98       62.28     79.47 o 
  -3  -9   2      231.28      221.80     48.36 o 
  -2  -9   2        0.30      178.15     46.20 o 
  -1  -9   2       56.79      155.20     44.94 o 
   0  -9   2       59.53       33.07     59.56 o 
   1  -9   2       98.59       63.86     47.20 o 
  -9  -8   2      154.83      257.66     34.77 o 
  -8  -8   2      314.68      246.30     37.07 o 
  -7  -8   2      524.45      619.48     38.73 o 
  -6  -8   2      550.33      543.69     32.80 o 
  -5  -8   2      400.57      377.61     32.13 o 
  -4  -8   2      435.50      508.25     39.96 o 
  -3  -8   2      363.81      361.17     42.50 o 
  -2  -8   2       46.67      -16.41     47.46 o 
  -1  -8   2      102.71      129.70     45.08 o 
   0  -8   2       41.60       55.87     82.12 o 
   1  -8   2      133.37      273.39     47.25 o 
   2  -8   2      295.60      374.04     81.39 o 
  -9  -7   2       87.54       79.96     46.06 o 
  -8  -7   2      252.20      260.04     32.50 o 
  -7  -7   2      982.72      982.95     35.05 o 
  -6  -7   2     2305.27     2278.93     49.48 o 
  -5  -7   2     1358.11     1479.31    101.44 o 
  -4  -7   2      479.74      458.83     35.88 o 
  -3  -7   2     1079.77     1146.63     50.05 o 
  -2  -7   2       87.19      202.88     43.27 o 
  -1  -7   2      253.91      322.56     65.17 o 
   0  -7   2      217.55      256.76     49.24 o 
   1  -7   2      546.29      512.33     43.11 o 
   2  -7   2      424.82      480.92     42.93 o 
   3  -7   2      138.50      142.68     37.59 o 
  -9  -6   2       44.88       70.44     34.15 o 
  -8  -6   2      245.91      272.91     30.44 o 
  -7  -6   2     1371.91     1464.63     44.89 o 
  -6  -6   2     3130.29     3122.01     78.28 o 
  -5  -6   2     2748.31     2672.62     38.33 o 
  -4  -6   2     1693.38     1732.64     89.19 o 
  -3  -6   2     1798.56     1819.60     80.66 o 
  -2  -6   2      584.06      670.60     52.93 o 
  -1  -6   2      140.85      231.73     48.97 o 
   0  -6   2      243.77      251.68     86.69 o 
   1  -6   2      544.34      563.51     42.76 o 
   2  -6   2     1850.48     1879.15     60.95 o 
   3  -6   2      808.27      769.94     39.58 o 
   4  -6   2      186.52      167.52     37.25 o 
  -9  -5   2       17.11       32.70     33.75 o 
  -8  -5   2      537.13      588.63     35.04 o 
  -7  -5   2     1447.72     1406.49     46.13 o 
  -6  -5   2     1794.50     1718.44     94.92 o 
  -5  -5   2     4488.36     4389.95    171.80 o 
  -4  -5   2     7806.71     7854.29    177.04 o 
  -3  -5   2     4475.50     4539.62    221.52 o 
  -2  -5   2      278.32      300.34     44.58 o 
  -1  -5   2      206.09      310.79     52.19 o 
   0  -5   2      448.34      491.52     44.56 o 
   1  -5   2     1002.18     1064.64     70.55 o 
   2  -5   2     2367.49     2392.23     97.07 o 
   3  -5   2     1356.25     1344.53     39.85 o 
   4  -5   2      647.93      619.99     36.24 o 
   5  -5   2      429.53      437.21     38.05 o 
  -9  -4   2        1.37       24.40     51.85 o 
  -8  -4   2      173.01      233.99     60.30 o 
  -7  -4   2     2810.19     2851.79     56.29 o 
  -6  -4   2     3678.11     3631.30     88.46 o 
  -5  -4   2     4220.02     4062.86    127.22 o 
  -4  -4   2     5997.95     5807.31    149.55 o 
  -3  -4   2     5267.52     5080.86    175.07 o 
  -2  -4   2     4019.94     4123.46    255.57 o 
  -1  -4   2        8.84      122.89     59.11 o 
   0  -4   2      308.15      331.58     50.37 o 
   1  -4   2     1095.30     1038.92     44.18 o 
   2  -4   2     4793.27     4883.43    137.45 o 
   3  -4   2     2696.37     2672.89     62.35 o 
   4  -4   2     1222.62     1214.47     35.94 o 
   5  -4   2     1032.47     1007.45     36.05 o 
   6  -4   2      229.12      229.62     37.79 o 
  -9  -3   2       29.06       84.04     30.12 o 
  -8  -3   2      364.28      384.15     32.24 o 
  -7  -3   2     3259.58     3249.86     42.92 o 
  -6  -3   2     2850.24     2680.98     48.56 o 
  -5  -3   2     7928.57     7830.50    102.76 o 
  -4  -3   2    10874.90    10523.31    169.12 o 
  -3  -3   2     5668.33     5454.75    183.53 o 
  -2  -3   2     1043.75      998.99     55.75 o 
  -1  -3   2      102.37      134.54     69.60 o 
   0  -3   2     1389.93     1596.77     78.59 o 
   1  -3   2     3589.14     3598.56    221.89 o 
   2  -3   2     2003.17     1859.64     48.15 o 
   3  -3   2     3826.65     3801.99    107.22 o 
   4  -3   2     2104.19     2033.80     38.83 o 
   5  -3   2     1416.24     1407.20     37.84 o 
   6  -3   2      559.88      595.01     34.90 o 
   7  -3   2       43.92      112.44     42.69 o 
  -9  -2   2       49.93        5.41     34.15 o 
  -8  -2   2      145.77      249.71     36.52 o 
  -7  -2   2     2319.95     2303.53     61.46 o 
  -6  -2   2     2542.67     2499.62     55.98 o 
  -5  -2   2     8045.81     7693.77     67.60 o 
  -4  -2   2    37487.59    36119.16    218.23 o 
  -3  -2   2     9037.89     8650.49    110.04 o 
  -2  -2   2      766.94      896.02     65.58 o 
  -1  -2   2     1691.02     1867.97     89.30 o 
   0  -2   2      544.29      640.90     89.56 o 
   1  -2   2     3005.44     3001.65     90.39 o 
   2  -2   2    13126.75    12508.35    426.68 o 
   3  -2   2     9420.04     9123.05    169.30 o 
   4  -2   2     2906.09     2823.86     41.59 o 
   5  -2   2     2074.87     2010.55     38.03 o 
   6  -2   2      802.42      854.59     35.32 o 
   7  -2   2      107.74       87.83     38.87 o 
  -9  -1   2       67.41       81.64     34.75 o 
  -8  -1   2       30.16      138.52     31.88 o 
  -7  -1   2     2835.60     3155.51    377.04 o 
  -6  -1   2     1321.92     1263.62     47.07 o 
  -5  -1   2     4036.36     3921.19     50.72 o 
  -4  -1   2    16106.21    15560.79    204.44 o 
  -3  -1   2     8320.19     8166.66     65.58 o 
  -2  -1   2    23362.15    24185.29    322.37 o 
  -1  -1   2     4950.17     5391.47     95.39 o 
   0  -1   2       86.87      112.08    103.70 o 
   1  -1   2     5349.87     5437.80    139.83 o 
   2  -1   2     3107.82     2935.77     60.82 o 
   3  -1   2     8533.58     8142.02    109.02 o 
   4  -1   2    13223.99    12979.13     86.02 o 
   5  -1   2     4286.95     4174.62     43.74 o 
   6  -1   2     1721.90     1685.65     35.29 o 
   7  -1   2      205.64      229.99     34.18 o 
   8  -1   2       54.92      100.13     40.75 o 
  -8   0   2       29.83       43.23     35.54 o 
  -7   0   2     2184.17     2154.00     58.97 o 
  -6   0   2     1763.37     1688.68     36.08 o 
  -5   0   2     4560.80     4597.24     48.36 o 
  -4   0   2    18222.39    17564.65    154.87 o 
  -3   0   2     6327.04     6136.42     94.32 o 
  -2   0   2     3918.06     4244.34     78.42 o 
  -1   0   2     7892.94     8826.02    100.66 o 
   0   0   2        7.22       54.15    108.51 o 
   1   0   2     7034.07     7526.52    166.76 o 
   2   0   2     2481.51     2556.27     68.22 o 
   3   0   2     8083.87     7580.74    136.06 o 
   4   0   2    11028.08    10714.59    139.31 o 
   5   0   2     5109.96     4966.31     49.30 o 
   6   0   2     2776.68     2772.94     47.59 o 
   7   0   2      859.94      950.23     40.14 o 
   8   0   2       93.14      187.78     50.43 o 
  -8   1   2       10.85       66.29     54.49 o 
  -7   1   2     1088.26     1237.77     40.40 o 
  -6   1   2     1043.22     1020.54     48.14 o 
  -5   1   2     3228.75     3260.79     66.81 o 
  -4   1   2    24004.73    23903.90    358.84 o 
  -3   1   2     6211.71     6009.68    132.65 o 
  -2   1   2       38.50       -2.66     51.28 o 
  -1   1   2    10891.78    11460.50    193.30 o 
   0   1   2       32.21       73.73     90.08 o 
   1   1   2     6396.55     7367.06    232.45 o 
   2   1   2    29498.80    29547.68    581.42 o 
   3   1   2     9399.28     8912.78    125.22 o 
   4   1   2     8903.47     8708.92    101.62 o 
   5   1   2     4152.48     3958.71     77.68 o 
   6   1   2     2156.79     1981.46     38.04 o 
   7   1   2     1534.05     1544.54     43.36 o 
   8   1   2       67.76       73.30     40.30 o 
   9   1   2        5.61       50.49     43.99 o 
  -7   2   2      730.26      699.76     42.99 o 
  -6   2   2      624.23      776.54     39.50 o 
  -5   2   2     1160.35     1142.44     33.70 o 
  -4   2   2     9019.15     8791.46    139.23 o 
  -3   2   2     7204.45     7067.11    190.56 o 
  -2   2   2     3410.14     3362.66     49.96 o 
  -1   2   2     8219.46     8062.31     73.84 o 
   0   2   2     1203.58     1208.90     86.35 o 
   1   2   2     6522.11     7043.61    272.44 o 
   2   2   2     6343.67     6742.38    261.85 o 
   3   2   2     6648.36     6443.83    173.57 o 
   4   2   2    51302.36    49766.82   1030.24 o 
   5   2   2     7845.57     7764.79    151.37 o 
   6   2   2     2326.84     2273.86     61.10 o 
   7   2   2     1674.07     1648.79     81.52 o 
   8   2   2      176.77      177.68     37.49 o 
   9   2   2        1.51      -10.02     40.81 o 
  -7   3   2      315.82      436.98     83.84 o 
  -6   3   2      359.92      352.23     39.64 o 
  -5   3   2      739.77      686.22     33.99 o 
  -4   3   2     6280.73     6216.01     80.36 o 
  -3   3   2     3119.07     3109.64     60.79 o 
  -2   3   2       89.40      178.33     40.11 o 
  -1   3   2     9154.85     9026.78    184.71 o 
   0   3   2     3304.14     3551.94     61.75 o 
   1   3   2     2588.06     2567.95    118.27 o 
   2   3   2       31.20       57.98     50.30 o 
   3   3   2     3078.01     2936.11     95.24 o 
   4   3   2    12239.55    11926.69    369.01 o 
   5   3   2     7952.98     7689.72    179.78 o 
   6   3   2     3350.17     3385.82     56.26 o 
   7   3   2     3438.21     3596.12     81.73 o 
   8   3   2      329.07      361.60     31.85 o 
   9   3   2        4.96      135.84     40.60 o 
  -6   4   2      333.83      379.43     39.62 o 
  -5   4   2      396.46      399.18     34.39 o 
  -4   4   2     2965.65     2912.25     58.05 o 
  -3   4   2     2722.74     2738.57     44.46 o 
  -2   4   2      805.86      810.45     34.35 o 
  -1   4   2     3361.03     3141.15    103.02 o 
   0   4   2     1080.74     1161.02     64.29 o 
   1   4   2     1664.33     1788.16     66.85 o 
   2   4   2      626.09      659.18     49.68 o 
   3   4   2     1722.85     1725.60     70.08 o 
   4   4   2    17176.04    16823.82    412.57 o 
   5   4   2     4325.96     4218.63    101.34 o 
   6   4   2     1561.21     1466.18     43.56 o 
   7   4   2     3753.61     3838.00    110.89 o 
   8   4   2      244.50      290.89     37.35 o 
   9   4   2        5.08       66.04     48.89 o 
  -5   5   2      190.22      209.70     39.19 o 
  -4   5   2     1699.42     1624.30     36.92 o 
  -3   5   2     1503.32     1559.81     37.21 o 
  -2   5   2      202.52      235.20     36.00 o 
  -1   5   2     2614.94     2656.94     87.88 o 
   0   5   2     2106.52     2329.05     67.92 o 
   1   5   2      381.41      404.94     44.36 o 
   2   5   2      421.99      519.17     45.42 o 
   3   5   2     1719.38     1758.44     47.13 o 
   4   5   2    19223.13    19247.44    726.38 o 
   5   5   2     5248.69     5265.81    195.67 o 
   6   5   2      784.96      836.07     58.89 o 
   7   5   2     2476.16     2469.63    104.30 o 
   8   5   2      527.02      601.03     39.39 o 
   9   5   2       10.10       97.70     38.38 o 
  -4   6   2      336.88      313.22     37.55 o 
  -3   6   2     1176.57     1188.18     36.24 o 
  -2   6   2      667.58      622.09     50.93 o 
  -1   6   2      980.20      986.03     40.07 o 
   0   6   2      890.52      941.39     39.13 o 
   1   6   2       73.96      171.50     39.37 o 
   2   6   2       20.97       53.16     46.83 o 
   3   6   2      177.34      275.90     37.89 o 
   4   6   2     5761.68     5752.76    282.64 o 
   5   6   2     3896.49     3759.76    126.31 o 
   6   6   2     1282.97     1345.51     77.61 o 
   7   6   2     2608.43     2532.43     65.17 o 
   8   6   2      338.52      390.23     43.53 o 
   9   6   2       18.81       45.00     48.76 o 
  -3   7   2      285.16      306.38     68.30 o 
  -2   7   2       70.32       29.72     37.52 o 
  -1   7   2      758.44      713.49     42.05 o 
   0   7   2      922.11      855.03     41.21 o 
   1   7   2        1.10       19.83     36.46 o 
   2   7   2       15.10       26.06     37.91 o 
   3   7   2      237.67      327.92     45.63 o 
   4   7   2     3937.33     3877.16    207.97 o 
   5   7   2     1779.66     1742.50     79.02 o 
   6   7   2      558.58      606.60     44.16 o 
   7   7   2     1776.31     1792.07     74.37 o 
   8   7   2      391.53      403.66     48.79 o 
   9   7   2        6.16       72.74     42.79 o 
  -2   8   2      170.74      240.36     37.69 o 
  -1   8   2      126.41      175.03     35.40 o 
   0   8   2      182.26      238.74     36.43 o 
   1   8   2       22.24      106.68     37.11 o 
   2   8   2        0.07       16.89     53.14 o 
   3   8   2       18.34       15.19     35.98 o 
   4   8   2     1525.60     1653.94     99.55 o 
   5   8   2     1086.24     1120.29     62.01 o 
   6   8   2      129.78      160.88     36.68 o 
   7   8   2      891.52      896.07     35.14 o 
   8   8   2      408.84      372.32     48.02 o 
   9   8   2        1.40       34.44     30.65 o 
  -1   9   2       55.52       91.51     42.59 o 
   0   9   2      148.57      273.92    110.65 o 
   1   9   2       36.95       -4.37     45.27 o 
   2   9   2       10.92       22.31     43.50 o 
   3   9   2       56.62      114.16     39.57 o 
   4   9   2      653.45      547.32     38.66 o 
   5   9   2      510.23      576.15     55.90 o 
   6   9   2      300.34      339.63     43.44 o 
   7   9   2      349.99      383.37     42.74 o 
   8   9   2       91.00      125.50     30.68 o 
   1  10   2       33.47       60.19     39.85 o 
   2  10   2        6.62      157.44     71.25 o 
   3  10   2        0.02      -30.62     34.43 o 
   4  10   2      108.16      162.05     39.25 o 
   5  10   2      243.10      300.07     52.86 o 
   6  10   2       64.19      101.51     33.39 o 
   7  10   2      262.85      268.41     62.22 o 
  -7 -10   3      338.14      308.90     32.50 o 
  -6 -10   3      344.64      366.21     38.25 o 
  -5 -10   3       11.59       90.35     44.40 o 
  -4 -10   3       15.08       10.75     67.49 o 
  -3 -10   3       24.79      -13.36     40.63 o 
  -2 -10   3      442.31      372.12     42.04 o 
  -8  -9   3      107.36      140.51     34.00 o 
  -7  -9   3      295.20      244.13     32.34 o 
  -6  -9   3     1094.46     1083.40     55.76 o 
  -5  -9   3       44.58      114.12     34.62 o 
  -4  -9   3       64.91       58.24     39.99 o 
  -3  -9   3        3.07       57.20     41.86 o 
  -2  -9   3      463.07      418.92     46.73 o 
  -1  -9   3      505.09      487.38     47.02 o 
   0  -9   3      315.92      339.39     42.64 o 
  -9  -8   3      429.55      392.92     39.95 o 
  -8  -8   3      148.35      165.85     39.82 o 
  -7  -8   3      304.67      348.39     32.13 o 
  -6  -8   3      455.79      488.64     41.79 o 
  -5  -8   3        0.40       46.92     48.86 o 
  -4  -8   3       81.63       48.50     47.08 o 
  -3  -8   3        2.26       78.22     37.40 o 
  -2  -8   3      914.61      989.46     74.46 o 
  -1  -8   3     1161.90     1214.04     43.74 o 
   0  -8   3      129.50      182.44     46.33 o 
   1  -8   3      484.74      485.56     64.98 o 
   2  -8   3      824.27      734.32     50.09 o 
  -9  -7   3      359.41      452.04     56.61 o 
  -8  -7   3      285.26      358.12     37.17 o 
  -7  -7   3      540.68      504.69     32.05 o 
  -6  -7   3     1056.97     1069.17     48.73 o 
  -5  -7   3      148.19      127.90     37.58 o 
  -4  -7   3      226.62      289.29     37.12 o 
  -3  -7   3        0.06        7.93     41.75 o 
  -2  -7   3      661.90      767.22     84.48 o 
  -1  -7   3     1778.23     1844.30     46.99 o 
   0  -7   3      429.02      411.34     38.34 o 
   1  -7   3     1213.41     1273.27     48.55 o 
   2  -7   3      930.62     1004.92    134.43 o 
   3  -7   3      150.69      179.43     39.05 o 
  -9  -6   3      131.73      130.14     36.86 o 
  -8  -6   3      192.02      169.83     32.06 o 
  -7  -6   3      238.47      264.09     48.41 o 
  -6  -6   3     1417.47     1380.28     48.75 o 
  -5  -6   3      284.46      331.88     36.69 o 
  -4  -6   3       64.93       38.39     34.66 o 
  -3  -6   3      166.45      184.07     41.28 o 
  -2  -6   3     1077.59     1130.65     48.28 o 
  -1  -6   3     1605.91     1752.16     47.69 o 
   0  -6   3      693.00      655.16     46.65 o 
   1  -6   3     1510.32     1546.36     55.08 o 
   2  -6   3     2555.33     2550.90    125.60 o 
   3  -6   3      442.22      406.28     38.67 o 
   4  -6   3       47.77        7.68     38.77 o 
  -9  -5   3      152.82      225.64     35.53 o 
  -8  -5   3       59.70       98.71     30.53 o 
  -7  -5   3      150.46      157.86     39.66 o 
  -6  -5   3      441.10      468.45     39.56 o 
  -5  -5   3      114.75      140.27     33.83 o 
  -4  -5   3       84.16      102.22     37.53 o 
  -3  -5   3       33.35      110.33     41.62 o 
  -2  -5   3      204.12      238.16     42.75 o 
  -1  -5   3     1799.76     1824.20     51.70 o 
   0  -5   3      318.93      333.64     53.32 o 
   1  -5   3     1314.34     1357.83     42.28 o 
   2  -5   3     2620.07     2549.91     94.84 o 
   3  -5   3      425.43      447.09     36.48 o 
   4  -5   3      268.84      286.62     38.31 o 
   5  -5   3      156.43      209.51     34.88 o 
  -9  -4   3       58.34      114.07     42.83 o 
  -8  -4   3      331.52      347.70     50.64 o 
  -7  -4   3      122.68      190.55     38.94 o 
  -6  -4   3      215.22      261.59     37.12 o 
  -5  -4   3      596.62      573.20     45.51 o 
  -4  -4   3       65.47      135.50     41.02 o 
  -3  -4   3        9.61       28.24     41.39 o 
  -2  -4   3      691.47      797.37     49.99 o 
  -1  -4   3     2142.64     2282.36     63.70 o 
   0  -4   3      356.81      296.26     49.11 o 
   1  -4   3     1486.66     1589.83     72.57 o 
   2  -4   3     3551.01     3507.53    121.80 o 
   3  -4   3      797.58     1029.75    169.48 o 
   4  -4   3       19.37       98.61     36.87 o 
   5  -4   3      109.50      174.04     36.90 o 
   6  -4   3        1.54      -13.05     35.95 o 
  -9  -3   3        0.45      136.04     31.20 o 
  -8  -3   3        0.19       75.65     30.08 o 
  -7  -3   3       19.39      119.05     74.91 o 
  -6  -3   3      430.48      438.87     56.65 o 
  -5  -3   3      215.45      304.33     53.88 o 
  -4  -3   3      570.23      532.72     45.41 o 
  -3  -3   3      204.58      199.15     45.35 o 
  -2  -3   3      542.04      629.16     53.95 o 
  -1  -3   3     1112.35     1188.51     68.66 o 
   0  -3   3     1450.51     1516.04     71.39 o 
   1  -3   3     1954.53     1907.80     52.93 o 
   2  -3   3     1957.29     1861.86     98.75 o 
   3  -3   3      438.12      484.88     49.25 o 
   4  -3   3      487.82      481.54     39.26 o 
   5  -3   3      364.62      353.32     35.09 o 
   6  -3   3       11.00       58.73     35.66 o 
   7  -3   3       53.67       34.30     66.41 o 
  -9  -2   3        2.64       14.46     34.04 o 
  -8  -2   3       31.15       53.37     35.76 o 
  -7  -2   3        0.26       77.73     34.76 o 
  -6  -2   3        2.70       73.49     37.18 o 
  -5  -2   3       43.97      113.64     33.11 o 
  -4  -2   3      170.80      137.16     37.22 o 
  -3  -2   3       14.59        6.99     43.05 o 
  -2  -2   3     1127.30     1046.97     58.67 o 
  -1  -2   3      377.25      489.83     74.95 o 
   0  -2   3      259.04      303.11     79.14 o 
   1  -2   3      969.82      959.80     54.18 o 
   2  -2   3     3465.16     3312.68    127.32 o 
   3  -2   3     1003.80      990.93     59.00 o 
   4  -2   3        3.12       73.15     41.96 o 
   5  -2   3      109.96      136.58     37.90 o 
   6  -2   3       37.77       70.00     36.66 o 
   7  -2   3        8.36       29.89     34.24 o 
  -9  -1   3        4.72       44.81     61.10 o 
  -8  -1   3        5.64       74.94     31.81 o 
  -7  -1   3       29.91       60.73     39.08 o 
  -6  -1   3        0.91       98.81     43.00 o 
  -5  -1   3       84.74      127.09     35.06 o 
  -4  -1   3      256.67      248.33     38.98 o 
  -3  -1   3       36.18       41.94     40.67 o 
  -2  -1   3     2655.26     2624.75    108.69 o 
  -1  -1   3      125.20      171.18    103.15 o 
   0  -1   3       44.03       72.88     93.37 o 
   1  -1   3      440.79      453.90     77.18 o 
   2  -1   3      902.97      923.66     54.28 o 
   3  -1   3      310.54      343.22     45.45 o 
   4  -1   3      340.53      318.53     38.58 o 
   5  -1   3      184.94      141.41     36.42 o 
   6  -1   3        1.78       43.91     33.45 o 
   7  -1   3       11.17      -33.47     47.58 o 
   8  -1   3        0.04      -28.98     45.77 o 
  -8   0   3      103.17       84.39     44.52 o 
  -7   0   3       50.09      128.99     33.74 o 
  -6   0   3       28.51      -34.98     34.98 o 
  -5   0   3      195.97      248.20     48.28 o 
  -4   0   3      290.50      351.13     38.23 o 
  -3   0   3       47.84       51.02     41.50 o 
  -2   0   3     1967.28     1834.70     58.84 o 
  -1   0   3        0.61       32.41     87.86 o 
   0   0   3        1.37       50.65    100.42 o 
   1   0   3       25.90       53.93    113.99 o 
   2   0   3       30.07       34.66     68.97 o 
   3   0   3       56.80      116.76     44.64 o 
   4   0   3      172.65      228.17     37.31 o 
   5   0   3       63.41      115.04     37.53 o 
   6   0   3       12.66       88.29     74.22 o 
   7   0   3        1.97      -20.41     34.00 o 
   8   0   3        0.17       16.48     42.79 o 
  -8   1   3        6.12       70.99     32.77 o 
  -7   1   3      155.63      172.45     33.29 o 
  -6   1   3      110.08      131.92     36.15 o 
  -5   1   3      221.31      272.97     36.78 o 
  -4   1   3      654.71      685.55     43.50 o 
  -3   1   3       22.87       72.76     35.99 o 
  -2   1   3       26.85       40.65     50.85 o 
  -1   1   3       22.83       58.43     74.74 o 
   0   1   3       10.30       45.64     76.26 o 
   1   1   3      174.84      257.26     85.20 o 
   2   1   3      701.04      799.86     70.87 o 
   3   1   3       94.88       93.56     45.73 o 
   4   1   3      239.37      197.60     39.30 o 
   5   1   3        1.57       51.64     38.17 o 
   6   1   3        0.43       23.38     38.90 o 
   7   1   3        1.76      -33.06     33.06 o 
   8   1   3        2.75       60.89     32.23 o 
   9   1   3        5.64      -38.54     38.54 o 
  -7   2   3       79.56      114.06     40.51 o 
  -6   2   3        2.24      125.04     41.85 o 
  -5   2   3      508.57      558.86     34.56 o 
  -4   2   3      384.78      417.29     35.99 o 
  -3   2   3       15.99       38.31     47.30 o 
  -2   2   3        9.11       94.23     44.88 o 
  -1   2   3       36.87       75.51     53.83 o 
   0   2   3      790.99      817.26     65.31 o 
   1   2   3      828.81      848.89     70.58 o 
   2   2   3       33.41       87.00     60.46 o 
   3   2   3      529.09      557.87     45.56 o 
   4   2   3       17.96       83.84     41.06 o 
   5   2   3       28.61       89.54     38.91 o 
   6   2   3      101.24       82.84     38.11 o 
   7   2   3        0.61       59.30     40.73 o 
   8   2   3        0.08       41.24     36.73 o 
   9   2   3        3.48       27.70     39.21 o 
  -7   3   3      265.36      189.68     35.55 o 
  -6   3   3      226.69      311.78     34.33 o 
  -5   3   3      483.31      522.78     34.37 o 
  -4   3   3     1165.00     1144.13     35.56 o 
  -3   3   3       12.04        4.74     54.12 o 
  -2   3   3      328.07      382.98     39.95 o 
  -1   3   3        0.32       99.16     43.93 o 
   0   3   3     2650.18     2755.25     70.31 o 
   1   3   3     1628.63     1553.43     57.38 o 
   2   3   3      583.42      623.01     49.39 o 
   3   3   3     1226.07     1180.68     73.29 o 
   4   3   3      609.34      602.76     39.51 o 
   5   3   3      107.98      115.13     37.12 o 
   6   3   3       14.26       21.07     35.20 o 
   7   3   3        2.11       37.03     39.71 o 
   8   3   3       15.78       41.46     35.22 o 
   9   3   3        0.07       41.28     34.03 o 
  -6   4   3       57.80       68.71     45.25 o 
  -5   4   3      661.44      619.18     35.41 o 
  -4   4   3     1023.07     1051.81     35.29 o 
  -3   4   3       31.28       70.91     34.37 o 
  -2   4   3       23.21       22.03     37.47 o 
  -1   4   3        0.99        9.28     38.06 o 
   0   4   3      759.56      778.48     47.69 o 
   1   4   3     3187.83     3272.64    141.93 o 
   2   4   3     2690.21     2752.03    139.69 o 
   3   4   3     2203.88     2175.96    109.77 o 
   4   4   3     1254.64     1222.57     39.06 o 
   5   4   3       86.18       46.55     33.80 o 
   6   4   3      233.45      211.73     36.64 o 
   7   4   3       64.30       79.83     42.38 o 
   8   4   3       26.72       59.31     33.38 o 
   9   4   3        3.53       78.44     33.76 o 
  -5   5   3      481.73      480.50     47.09 o 
  -4   5   3     1080.03     1008.01     49.02 o 
  -3   5   3        5.90       26.13     34.42 o 
  -2   5   3       38.98       60.72     34.67 o 
  -1   5   3       77.40      116.39     62.36 o 
   0   5   3     1545.81     1573.35     46.95 o 
   1   5   3     1695.37     1580.24     71.05 o 
   2   5   3       15.99       36.85     40.27 o 
   3   5   3     3101.29     3154.12    171.74 o 
   4   5   3     3617.46     3605.36    149.37 o 
   5   5   3      343.89      350.95     36.42 o 
   6   5   3      356.41      427.22     43.90 o 
   7   5   3       72.55      162.70     33.05 o 
   8   5   3       36.96       75.29     30.66 o 
   9   5   3        9.71       98.16     48.06 o 
  -4   6   3      521.75      541.95     56.43 o 
  -3   6   3      115.85      210.10     36.24 o 
  -2   6   3       14.59       60.02     33.88 o 
  -1   6   3       40.73       71.55     35.46 o 
   0   6   3      579.01      599.23     38.23 o 
   1   6   3     2091.79     1976.80     72.28 o 
   2   6   3     1060.75     1076.01     57.64 o 
   3   6   3     1899.61     1854.88     64.13 o 
   4   6   3     2182.68     2110.12    100.38 o 
   5   6   3      444.76      434.87     36.62 o 
   6   6   3      391.59      493.38     35.87 o 
   7   6   3      383.03      378.04     31.42 o 
   8   6   3        5.38       10.56     33.56 o 
   9   6   3       48.82       83.45     32.41 o 
  -3   7   3       25.20       62.68     37.30 o 
  -2   7   3        6.88       86.65     36.85 o 
  -1   7   3      104.66      100.23     35.51 o 
   0   7   3      533.03      551.04     37.33 o 
   1   7   3     1170.87     1202.44     69.02 o 
   2   7   3      207.53      201.81     37.58 o 
   3   7   3     1956.06     1856.81     61.37 o 
   4   7   3     3090.93     2996.00    118.43 o 
   5   7   3      326.25      319.77     33.51 o 
   6   7   3      422.38      382.81     43.75 o 
   7   7   3      520.29      521.02     34.48 o 
   8   7   3       63.58      152.29     64.73 o 
   9   7   3       42.69       55.24     45.41 o 
  -2   8   3       12.52       81.45     34.40 o 
  -1   8   3       42.30       79.72     36.97 o 
   0   8   3       87.09      152.03     37.72 o 
   1   8   3     1087.34     1094.94     41.17 o 
   2   8   3      740.20      645.12     34.02 o 
   3   8   3     1278.40     1359.54     79.46 o 
   4   8   3     2304.15     2294.87    127.12 o 
   5   8   3      394.87      357.21     31.37 o 
   6   8   3      452.49      455.58     33.45 o 
   7   8   3      428.03      444.32     43.82 o 
   8   8   3       15.77      103.32     40.32 o 
   9   8   3       87.45      130.84     34.67 o 
  -1   9   3       32.48       38.31     42.97 o 
   0   9   3       41.72       80.69     38.08 o 
   1   9   3      353.56      397.35     43.68 o 
   2   9   3       70.88      115.21     35.97 o 
   3   9   3     1257.87     1245.01     73.52 o 
   4   9   3     2221.61     2127.84     62.81 o 
   5   9   3      500.97      441.34     32.09 o 
   6   9   3      325.80      375.73     34.73 o 
   7   9   3      575.87      574.29     35.33 o 
   8   9   3        1.26       77.17     31.91 o 
   1  10   3      151.18      342.61    161.19 o 
   2  10   3      236.95      150.87     85.26 o 
   3  10   3      381.92      401.51     41.08 o 
   4  10   3      793.30      736.42     69.00 o 
   5  10   3      417.50      383.90     36.63 o 
   6  10   3      396.30      347.81     34.25 o 
   7  10   3      453.83      308.19     34.32 o 
  -7 -10   4        4.29       31.32     33.65 o 
  -6 -10   4        2.94       64.71     34.94 o 
  -5 -10   4       22.48       13.76     68.30 o 
  -4 -10   4       38.46       13.08     41.65 o 
  -3 -10   4      162.02      135.90     46.21 o 
  -2 -10   4      288.40      249.97     47.59 o 
  -8  -9   4        0.20       47.75     52.84 o 
  -7  -9   4       18.99       44.76     33.45 o 
  -6  -9   4        4.39       14.66     34.30 o 
  -5  -9   4      203.69      210.84     39.58 o 
  -4  -9   4       45.08      119.44     37.10 o 
  -3  -9   4      374.55      503.67     41.59 o 
  -2  -9   4      632.91      670.22     47.88 o 
  -1  -9   4       96.39      133.56     45.04 o 
   0  -9   4       49.50      -28.37     59.75 o 
  -9  -8   4      287.87      255.94     34.70 o 
  -8  -8   4       12.85       55.46     39.55 o 
  -7  -8   4      144.12      127.08     32.33 o 
  -6  -8   4       28.45       26.44     45.13 o 
  -5  -8   4      199.45      357.94     73.59 o 
  -4  -8   4      528.38      609.77     46.73 o 
  -3  -8   4     1319.76     1423.42    100.74 o 
  -2  -8   4     1609.04     1642.67     50.62 o 
  -1  -8   4      469.36      563.58     63.32 o 
   0  -8   4       49.36      114.20     41.50 o 
   1  -8   4       75.19      150.04     46.47 o 
   2  -8   4       25.10       76.45     47.90 o 
  -9  -7   4      440.35      454.99     39.51 o 
  -8  -7   4       65.77       96.43     29.91 o 
  -7  -7   4      272.61      351.75     69.63 o 
  -6  -7   4       20.64       24.87     37.77 o 
  -5  -7   4      456.13      539.84     35.95 o 
  -4  -7   4       14.60       10.10     35.77 o 
  -3  -7   4      788.65      742.89     45.09 o 
  -2  -7   4     6396.95     6706.16    201.33 o 
  -1  -7   4     1663.57     1709.09     48.21 o 
   0  -7   4      136.85      129.31     41.05 o 
   1  -7   4      407.57      505.31     99.93 o 
   2  -7   4       97.38      100.18     44.20 o 
   3  -7   4        1.46      -10.67     40.46 o 
  -9  -6   4      483.39      438.34     66.46 o 
  -8  -6   4       15.49       40.09     31.85 o 
  -7  -6   4      527.42      546.51     41.93 o 
  -6  -6   4      467.10      458.06     35.37 o 
  -5  -6   4      839.95      860.71     35.07 o 
  -4  -6   4     1041.28     1055.23     40.78 o 
  -3  -6   4     2318.91     2450.85    109.29 o 
  -2  -6   4     5217.35     5495.17     73.79 o 
  -1  -6   4     1578.90     1763.82     52.09 o 
   0  -6   4      893.64      860.78     58.68 o 
   1  -6   4     1642.81     1673.97     94.70 o 
   2  -6   4      251.55      235.69     41.58 o 
   3  -6   4        6.91       68.42     37.73 o 
   4  -6   4        1.88       39.37     39.26 o 
  -9  -5   4      910.93      926.57     48.24 o 
  -8  -5   4      141.99      135.45     33.81 o 
  -7  -5   4      560.19      548.69     43.73 o 
  -6  -5   4      276.87      313.06     31.67 o 
  -5  -5   4      799.55      808.06     56.33 o 
  -4  -5   4      650.72      618.96     40.75 o 
  -3  -5   4     3192.39     3431.93    108.38 o 
  -2  -5   4    17289.74    18157.09    658.86 o 
  -1  -5   4     5719.38     5980.92     72.50 o 
   0  -5   4       57.39       45.70     47.54 o 
   1  -5   4     2013.73     2052.34     75.78 o 
   2  -5   4     1649.31     1660.13     57.24 o 
   3  -5   4       39.72      107.31     36.48 o 
   4  -5   4        1.75       39.84     37.70 o 
   5  -5   4      184.24      247.98     40.63 o 
  -9  -4   4     1040.67     1071.06     72.02 o 
  -8  -4   4      469.67      549.31     74.86 o 
  -7  -4   4      827.97      817.32     35.60 o 
  -6  -4   4      453.26      408.85     36.82 o 
  -5  -4   4      511.17      511.07     36.42 o 
  -4  -4   4      472.25      423.46     39.74 o 
  -3  -4   4     3625.00     3643.84     84.43 o 
  -2  -4   4    30444.47    31444.43    791.08 o 
  -1  -4   4    11028.32    11638.40     76.94 o 
   0  -4   4      662.69      727.15     54.92 o 
   1  -4   4     5766.94     6014.44    176.31 o 
   2  -4   4     1899.51     1942.58     73.42 o 
   3  -4   4        0.10        4.55     36.65 o 
   4  -4   4       40.21       48.58     35.22 o 
   5  -4   4       72.92       89.56     36.61 o 
   6  -4   4      429.48      454.44     38.54 o 
  -9  -3   4      716.24      636.60     31.65 o 
  -8  -3   4      444.08      403.23     34.11 o 
  -7  -3   4      829.57      897.14     33.45 o 
  -6  -3   4     1734.02     1665.44     43.42 o 
  -5  -3   4      306.08      278.78     30.87 o 
  -4  -3   4     1833.04     1734.95     42.81 o 
  -3  -3   4     3208.72     3235.15     89.27 o 
  -2  -3   4    22185.34    22646.42    426.30 o 
  -1  -3   4    15011.77    15988.94    244.01 o 
   0  -3   4     4931.66     4965.88     77.06 o 
   1  -3   4    11971.82    12143.81    300.95 o 
   2  -3   4     6713.91     6827.59    105.97 o 
   3  -3   4       54.95      133.31     40.08 o 
   4  -3   4       18.74       62.17     38.82 o 
   5  -3   4       38.06       64.08     36.50 o 
   6  -3   4      892.56      955.55     38.98 o 
   7  -3   4      195.40      173.81     43.41 o 
  -9  -2   4      824.48      801.36     52.80 o 
  -8  -2   4      467.73      516.33     42.26 o 
  -7  -2   4      457.97      523.64     43.33 o 
  -6  -2   4      514.00      581.20     34.67 o 
  -5  -2   4       46.34       94.55     32.39 o 
  -4  -2   4      109.68       79.95     41.41 o 
  -3  -2   4     5306.28     5315.00    158.77 o 
  -2  -2   4    33906.54    33816.31    525.82 o 
  -1  -2   4    18948.53    19381.87    237.86 o 
   0  -2   4       89.87       78.49     70.52 o 
   1  -2   4    15412.80    15841.11    433.72 o 
   2  -2   4    17199.52    17417.64    425.92 o 
   3  -2   4      367.33      427.73     41.49 o 
   4  -2   4      468.30      501.32     39.64 o 
   5  -2   4       19.69       47.56     37.18 o 
   6  -2   4      995.06      905.57     53.47 o 
   7  -2   4      213.17      291.57     43.29 o 
  -9  -1   4      722.20      695.64     32.73 o 
  -8  -1   4     1069.31     1069.85     45.96 o 
  -7  -1   4      439.82      500.88     58.37 o 
  -6  -1   4      270.20      314.36     40.64 o 
  -5  -1   4      231.72      263.97     35.31 o 
  -4  -1   4      778.80      732.20     37.46 o 
  -3  -1   4     6476.36     6463.88    135.00 o 
  -2  -1   4    47999.42    50262.36    627.62 o 
  -1  -1   4    27900.79    29701.83    372.65 o 
   0  -1   4       29.91       35.90     85.98 o 
   1  -1   4    18478.53    18845.93    745.39 o 
   2  -1   4    17086.82    16617.16    315.82 o 
   3  -1   4     1085.09     1146.28     44.70 o 
   4  -1   4       93.49      104.66     40.06 o 
   5  -1   4        0.93      -15.19     38.71 o 
   6  -1   4     1246.28     1300.45     40.98 o 
   7  -1   4      453.57      478.56     38.95 o 
   8  -1   4       64.59       79.69     45.82 o 
  -8   0   4      788.31      774.90     36.96 o 
  -7   0   4      481.42      552.13     47.10 o 
  -6   0   4      984.97      960.09     32.91 o 
  -5   0   4      356.78      396.74     38.17 o 
  -4   0   4      220.64      254.04     36.90 o 
  -3   0   4     2696.85     2583.66     93.43 o 
  -2   0   4    17217.60    17555.56    463.27 o 
  -1   0   4    26851.96    28484.84    777.20 o 
   0   0   4    53517.97    56506.55    431.82 o 
   1   0   4    28382.70    28704.55    621.34 o 
   2   0   4    15977.56    15926.36    131.00 o 
   3   0   4     1155.01     1215.23     50.00 o 
   4   0   4      522.84      505.84     42.44 o 
   5   0   4       47.48      121.39     82.55 o 
   6   0   4     2847.41     2887.69     97.20 o 
   7   0   4      863.20      824.82     36.23 o 
   8   0   4      203.12      289.10     33.68 o 
  -8   1   4      423.72      369.49     35.12 o 
  -7   1   4      234.04      278.23     39.98 o 
  -6   1   4      238.12      282.07     31.21 o 
  -5   1   4      917.40      897.46     37.82 o 
  -4   1   4       29.40       97.78     37.02 o 
  -3   1   4     4251.68     4108.03    120.34 o 
  -2   1   4    11008.59    11012.40    253.90 o 
  -1   1   4    16213.91    16923.30    362.76 o 
   0   1   4      377.39      326.80     81.87 o 
   1   1   4    27562.13    30028.94   1039.00 o 
   2   1   4    73598.14    73718.84    257.80 o 
   3   1   4     5556.61     5642.14     75.66 o 
   4   1   4      804.61      743.54     41.25 o 
   5   1   4        0.10        6.87     35.15 o 
   6   1   4     1201.98     1207.64     37.81 o 
   7   1   4      806.91      886.24     38.70 o 
   8   1   4      397.03      427.59     34.85 o 
   9   1   4      952.08      861.16     56.25 o 
  -7   2   4      137.34      163.94     32.89 o 
  -6   2   4       20.41      106.48     41.65 o 
  -5   2   4     1134.74     1095.48     36.97 o 
  -4   2   4       32.65       66.10     35.91 o 
  -3   2   4     3129.45     3145.62     86.78 o 
  -2   2   4    11328.52    11550.01    208.55 o 
  -1   2   4    12986.93    13218.57    206.82 o 
   0   2   4    10450.44    10406.97    158.35 o 
   1   2   4    17657.82    18337.92    662.48 o 
   2   2   4     8613.57     9223.90    310.47 o 
   3   2   4     8774.10     8904.78    256.84 o 
   4   2   4      851.89      836.56     42.19 o 
   5   2   4       53.94       84.72     36.63 o 
   6   2   4      685.53      736.39     36.83 o 
   7   2   4      760.39      885.35     73.09 o 
   8   2   4      169.17      163.98     32.28 o 
   9   2   4      909.61      857.79     57.76 o 
  -7   3   4      221.50      246.92     33.35 o 
  -6   3   4      255.44      204.83     33.95 o 
  -5   3   4      548.17      608.64     34.81 o 
  -4   3   4       24.92       16.50     35.92 o 
  -3   3   4     1254.42     1252.39     37.91 o 
  -2   3   4     2500.63     2511.84     41.97 o 
  -1   3   4     9228.89     9324.13    169.80 o 
   0   3   4    28995.31    29298.75    534.54 o 
   1   3   4    15810.06    16073.62    658.14 o 
   2   3   4    15670.90    16026.97    739.84 o 
   3   3   4     5069.36     4975.70    202.99 o 
   4   3   4      548.52      515.88     41.30 o 
   5   3   4       18.92       77.28     44.34 o 
   6   3   4     1552.01     1479.46     40.15 o 
   7   3   4      687.07      722.86     59.57 o 
   8   3   4      347.38      400.22     70.06 o 
   9   3   4      797.74      775.33     66.98 o 
  -6   4   4       60.37      122.27     51.45 o 
  -5   4   4      687.38      719.82     47.57 o 
  -4   4   4      474.43      483.43     35.44 o 
  -3   4   4     1148.40     1226.28     39.23 o 
  -2   4   4     2051.34     2056.15     95.55 o 
  -1   4   4     2629.05     2635.72     84.64 o 
   0   4   4     5317.48     5057.06     92.78 o 
   1   4   4    14380.81    14990.44    665.51 o 
   2   4   4    19378.73    20185.53    992.48 o 
   3   4   4     8434.79     8512.85    342.57 o 
   4   4   4     1160.06     1161.32     65.85 o 
   5   4   4       82.28      115.36     34.09 o 
   6   4   4       73.99      154.73     51.59 o 
   7   4   4      438.43      520.84     41.89 o 
   8   4   4      741.16      741.94     38.99 o 
   9   4   4     1012.14      986.78     54.74 o 
  -5   5   4      351.43      396.97     32.58 o 
  -4   5   4      153.23      175.76     40.45 o 
  -3   5   4      335.56      365.41     39.82 o 
  -2   5   4      552.40      641.98     34.97 o 
  -1   5   4     1427.72     1462.04     59.20 o 
   0   5   4     7582.95     7751.90    175.21 o 
   1   5   4     4964.68     4693.75    156.69 o 
   2   5   4     2505.05     2422.35    100.41 o 
   3   5   4     7552.07     8299.20    396.60 o 
   4   5   4     1474.75     1442.65     39.45 o 
   5   5   4        0.22       -5.58     34.63 o 
   6   5   4        0.48       43.64     43.79 o 
   7   5   4      101.97      162.73     32.71 o 
   8   5   4      505.63      557.63     50.55 o 
   9   5   4      918.51      993.08     72.93 o 
  -4   6   4       96.94      162.15     32.80 o 
  -3   6   4      131.09      169.17     33.41 o 
  -2   6   4      523.24      489.00     35.40 o 
  -1   6   4      434.56      466.70     37.84 o 
   0   6   4     2550.38     2592.58     63.20 o 
   1   6   4     3813.38     3787.50    138.55 o 
   2   6   4     3780.58     3996.66    181.41 o 
   3   6   4     3129.43     3143.65    122.48 o 
   4   6   4      716.54      676.70     34.24 o 
   5   6   4       10.99       53.18     34.69 o 
   6   6   4        7.41       93.49     35.38 o 
   7   6   4       13.91       86.76     40.36 o 
   8   6   4      367.53      393.67     50.46 o 
   9   6   4      538.44      579.32     35.11 o 
  -3   7   4       35.77      100.35     37.20 o 
  -2   7   4      125.98      141.01     35.93 o 
  -1   7   4      223.93      267.34     37.97 o 
   0   7   4     1811.37     1709.55     38.06 o 
   1   7   4     1702.13     1607.18     60.46 o 
   2   7   4      991.91     1006.89     50.52 o 
   3   7   4     2604.89     2700.03     99.19 o 
   4   7   4      892.56      877.29     37.66 o 
   5   7   4       13.66       59.34     35.15 o 
   6   7   4       68.79      155.46     45.04 o 
   7   7   4        0.30       15.53     32.04 o 
   8   7   4      599.09      589.67     37.56 o 
   9   7   4      513.67      522.34     40.16 o 
  -2   8   4       38.33       40.04     38.36 o 
  -1   8   4       11.61       44.02     37.01 o 
   0   8   4      217.91      202.01     38.41 o 
   1   8   4     1144.75     1050.40     37.01 o 
   2   8   4     1061.13      985.56     38.70 o 
   3   8   4     1125.49     1153.46     47.12 o 
   4   8   4      441.34      411.49     34.72 o 
   5   8   4        0.22       22.39     34.31 o 
   6   8   4       62.29      111.43     44.90 o 
   7   8   4       34.62      110.45     33.63 o 
   8   8   4      286.66      368.90     53.45 o 
   9   8   4      402.19      412.21     39.31 o 
  -1   9   4        4.15       11.80     39.71 o 
   0   9   4      102.42       95.64     37.17 o 
   1   9   4      234.78      229.34     33.63 o 
   2   9   4      152.38      111.33     35.05 o 
   3   9   4      605.38      588.75     38.27 o 
   4   9   4      386.26      387.64     46.50 o 
   5   9   4       11.15       19.59     35.12 o 
   6   9   4       60.12      149.21     48.99 o 
   7   9   4       27.06      116.42     34.65 o 
   8   9   4      121.41      188.09     31.71 o 
   1  10   4      110.85       90.63    107.00 o 
   2  10   4      147.59      129.97     38.23 o 
   3  10   4      141.14      105.22     35.33 o 
   4  10   4      107.17      129.39     31.77 o 
   5  10   4        5.17       37.89     34.38 o 
   6  10   4       32.80      -19.40     60.09 o 
   7  10   4       51.67       95.22     31.84 o 
  -6 -10   5      432.77      443.03     49.00 o 
  -5 -10   5      458.15      351.05     46.21 o 
  -4 -10   5      183.18      188.16     42.16 o 
  -3 -10   5      377.83      388.71     42.86 o 
  -2 -10   5      736.88      625.32     48.24 o 
  -8  -9   5       81.53       69.31     42.09 o 
  -7  -9   5       21.87      -12.77     30.91 o 
  -6  -9   5      390.56      449.23     53.70 o 
  -5  -9   5      998.02      981.60     43.41 o 
  -4  -9   5      289.23      330.43     42.68 o 
  -3  -9   5      925.77      933.20     43.20 o 
  -2  -9   5      882.61      696.45     47.54 o 
  -1  -9   5       83.04      115.13     45.90 o 
   0  -9   5       18.22      -21.73     46.97 o 
  -9  -8   5        0.09       77.49     53.36 o 
  -8  -8   5       56.64      130.81     34.89 o 
  -7  -8   5        5.88       28.54     31.35 o 
  -6  -8   5      528.55      469.76     36.11 o 
  -5  -8   5      992.50      965.32     33.37 o 
  -4  -8   5      834.55      817.30     39.77 o 
  -3  -8   5     2083.20     2025.56     77.70 o 
  -2  -8   5     1456.86     1457.00    145.74 o 
  -1  -8   5      293.68      351.40     46.44 o 
   0  -8   5       10.04       82.04     47.27 o 
   1  -8   5        0.07      -42.54     45.87 o 
   2  -8   5      151.32       72.14     48.21 o 
  -9  -7   5        2.49        0.37     38.83 o 
  -8  -7   5       25.77       80.45     31.96 o 
  -7  -7   5        7.31       88.06     48.03 o 
  -6  -7   5      360.46      317.28     35.24 o 
  -5  -7   5     1138.54     1147.86     59.67 o 
  -4  -7   5       77.45       98.40     37.08 o 
  -3  -7   5     1063.89     1020.98     45.15 o 
  -2  -7   5     5955.73     6151.19     57.54 o 
  -1  -7   5      661.48      689.57     48.55 o 
   0  -7   5       17.26       58.54     85.37 o 
   1  -7   5       30.10      -14.05     67.86 o 
   2  -7   5      109.11       97.41     46.19 o 
   3  -7   5      118.81      111.78     44.64 o 
  -9  -6   5        0.76       61.90     41.21 o 
  -8  -6   5       74.60       32.87     30.20 o 
  -7  -6   5        5.91       59.99     33.46 o 
  -6  -6   5      350.45      423.68     41.69 o 
  -5  -6   5     1840.11     1757.26     53.05 o 
  -4  -6   5      327.23      282.88     37.94 o 
  -3  -6   5     2414.11     2374.20     78.58 o 
  -2  -6   5     2329.45     2490.22     53.92 o 
  -1  -6   5      158.97      203.24     51.24 o 
   0  -6   5      135.23       91.29     47.62 o 
   1  -6   5       50.33      144.60     47.49 o 
   2  -6   5       83.94       94.90     39.74 o 
   3  -6   5      238.16      258.13     40.16 o 
   4  -6   5       39.17       64.71     40.71 o 
  -9  -5   5        8.16        0.66     36.32 o 
  -8  -5   5       35.49      157.54     33.57 o 
  -7  -5   5       92.08      138.32     38.79 o 
  -6  -5   5      327.07      349.65     35.22 o 
  -5  -5   5     1394.76     1338.36     76.79 o 
  -4  -5   5      574.29      567.55     36.85 o 
  -3  -5   5     2479.88     2373.38     51.45 o 
  -2  -5   5     7481.20     7670.04     71.21 o 
  -1  -5   5      933.50     1034.66     63.88 o 
   0  -5   5        4.21      -55.20     55.20 o 
   1  -5   5      368.66      369.23     45.01 o 
   2  -5   5      567.00      587.74     42.48 o 
   3  -5   5      647.77      625.88     40.82 o 
   4  -5   5       77.95      134.37     39.71 o 
   5  -5   5      297.89      300.30     40.62 o 
  -9  -4   5        4.88       93.66     70.94 o 
  -8  -4   5        8.34        7.44     63.91 o 
  -7  -4   5       11.96       44.21     33.33 o 
  -6  -4   5        2.73       51.91     33.55 o 
  -5  -4   5      664.31      618.64     42.91 o 
  -4  -4   5      166.90      199.94     36.52 o 
  -3  -4   5     1397.12     1390.79     43.17 o 
  -2  -4   5     8617.15     8651.15    196.60 o 
  -1  -4   5      715.15      815.82     57.44 o 
   0  -4   5       19.78       65.26     58.20 o 
   1  -4   5      296.60      315.20     45.34 o 
   2  -4   5        3.55       79.03     40.60 o 
   3  -4   5      216.43      276.53     38.99 o 
   4  -4   5      150.34      148.43     39.75 o 
   5  -4   5      374.15      363.48     38.59 o 
   6  -4   5      506.26      499.13     46.44 o 
  -9  -3   5       19.85       83.19     54.34 o 
  -8  -3   5        4.73        1.52     47.09 o 
  -7  -3   5        0.24       17.42     47.53 o 
  -6  -3   5      224.82      258.80     34.47 o 
  -5  -3   5      587.40      554.61     37.89 o 
  -4  -3   5       35.46      110.72     41.00 o 
  -3  -3   5      915.54      948.58     40.44 o 
  -2  -3   5     3004.04     2926.15     54.61 o 
  -1  -3   5      545.46      581.37     60.86 o 
   0  -3   5       63.65      109.94     57.91 o 
   1  -3   5      745.66      800.43     49.46 o 
   2  -3   5      439.03      520.18     43.54 o 
   3  -3   5      745.40      717.71     39.79 o 
   4  -3   5       18.50       57.42     37.60 o 
   5  -3   5      222.01      274.60     36.89 o 
   6  -3   5      369.58      373.76     37.48 o 
   7  -3   5       40.99       60.35     45.38 o 
  -9  -2   5        0.33       66.01     42.67 o 
  -8  -2   5       14.55        3.94     32.38 o 
  -7  -2   5       24.61       48.50     31.03 o 
  -6  -2   5      229.22      156.88     33.84 o 
  -5  -2   5      149.64      135.64     33.55 o 
  -4  -2   5     1208.54     1165.84     44.63 o 
  -3  -2   5      309.73      290.94     41.91 o 
  -2  -2   5     2513.80     2552.88     69.54 o 
  -1  -2   5      460.93      445.36     66.24 o 
   0  -2   5       51.16       64.87     56.28 o 
   1  -2   5      528.54      505.57     53.72 o 
   2  -2   5        0.13      100.60     48.49 o 
   3  -2   5      396.14      416.18     44.82 o 
   4  -2   5       38.31      120.00     40.20 o 
   5  -2   5      141.06      173.02     37.07 o 
   6  -2   5      630.76      570.29     37.81 o 
   7  -2   5       77.87       56.90     43.45 o 
  -9  -1   5        0.30       30.86     36.85 o 
  -8  -1   5        2.93       49.62     30.51 o 
  -7  -1   5       25.68       62.23     49.24 o 
  -6  -1   5       11.48       33.30     36.34 o 
  -5  -1   5       14.17       34.66     37.01 o 
  -4  -1   5      502.53      522.06     37.58 o 
  -3  -1   5        1.98       12.95     43.99 o 
  -2  -1   5      766.63      807.32     53.45 o 
  -1  -1   5       99.99       97.33     70.45 o 
   0  -1   5       88.08      136.14     72.78 o 
   1  -1   5      154.72      215.36     66.53 o 
   2  -1   5      164.70      211.06     52.86 o 
   3  -1   5      125.49      139.70     44.22 o 
   4  -1   5        6.19       56.51     47.72 o 
   5  -1   5      194.92      240.44     36.83 o 
   6  -1   5      300.52      379.64     35.06 o 
   7  -1   5       17.84       61.21     41.54 o 
   8  -1   5       44.81       42.71     35.91 o 
  -8   0   5        1.77       44.25     42.03 o 
  -7   0   5        0.03       24.04     53.84 o 
  -6   0   5       28.70       60.25     71.26 o 
  -5   0   5       25.32       31.76     33.38 o 
  -4   0   5       77.49       85.31     37.84 o 
  -3   0   5       88.31       89.86     42.15 o 
  -2   0   5      253.77      396.68     51.93 o 
  -1   0   5       26.10       86.19     71.81 o 
   0   0   5       13.94       15.42     76.22 o 
   1   0   5       59.06       65.89    100.64 o 
   2   0   5     1926.58     1832.82     63.06 o 
   3   0   5      161.18      153.70     53.47 o 
   4   0   5       51.14       59.26     48.36 o 
   5   0   5        4.40       53.21     42.41 o 
   6   0   5      253.74      304.09     38.78 o 
   7   0   5       40.05      152.64     68.45 o 
   8   0   5        0.06      -10.60     42.92 o 
  -8   1   5       15.18        8.22     40.75 o 
  -7   1   5        0.01       46.32     44.42 o 
  -6   1   5      199.85      259.53     37.05 o 
  -5   1   5      122.42      167.30     33.61 o 
  -4   1   5       95.68      151.32     35.77 o 
  -3   1   5      614.66      602.91     39.68 o 
  -2   1   5      691.57      706.39     41.68 o 
  -1   1   5      137.40      184.52     59.83 o 
   0   1   5       62.00       -3.42     82.52 o 
   1   1   5      109.83      109.28     70.85 o 
   2   1   5     3440.34     3247.14     89.99 o 
   3   1   5       30.58       58.49     46.06 o 
   4   1   5      339.60      362.11     45.65 o 
   5   1   5       35.16       85.58     39.80 o 
   6   1   5      104.10      174.29     38.94 o 
   7   1   5        1.62       -5.14     30.75 o 
   8   1   5        3.98        7.93     34.16 o 
   9   1   5       14.93       29.98     44.79 o 
  -7   2   5        3.28       98.75     39.78 o 
  -6   2   5       14.98       84.86     32.80 o 
  -5   2   5      216.03      294.29     35.41 o 
  -4   2   5      839.82      819.36     63.93 o 
  -3   2   5      794.03      747.30     47.45 o 
  -2   2   5     2530.11     2535.71     62.43 o 
  -1   2   5     1009.34     1018.63     49.60 o 
   0   2   5       71.23       48.01     55.65 o 
   1   2   5      341.15      427.00     60.39 o 
   2   2   5     2501.30     2531.05     92.53 o 
   3   2   5       27.97       -6.30     40.91 o 
   4   2   5     1536.31     1301.79     88.18 o 
   5   2   5       41.74       56.95     39.77 o 
   6   2   5       40.63      182.78     47.57 o 
   7   2   5        1.40       -7.12     32.35 o 
   8   2   5        1.13       13.22     40.46 o 
   9   2   5        3.05       68.62     34.85 o 
  -7   3   5        2.95       62.27     35.11 o 
  -6   3   5       93.11       78.75     43.24 o 
  -5   3   5       12.82       68.79     33.01 o 
  -4   3   5        3.26       28.34     33.65 o 
  -3   3   5     1175.34     1144.33     34.59 o 
  -2   3   5     2301.87     2232.18     47.01 o 
  -1   3   5     2010.83     1962.41     58.93 o 
   0   3   5     1415.56     1332.21     51.87 o 
   1   3   5      812.68      857.18     47.40 o 
   2   3   5        2.92       31.04     45.29 o 
   3   3   5       49.57       62.33     44.31 o 
   4   3   5      546.52      529.24     39.09 o 
   5   3   5       41.63       23.10     43.32 o 
   6   3   5      277.08      371.90     52.30 o 
   7   3   5       96.85      148.32     38.43 o 
   8   3   5       63.09       87.68     36.75 o 
   9   3   5        8.08       63.44     31.34 o 
  -6   4   5        1.08       47.40     34.37 o 
  -5   4   5      132.84      194.95     34.60 o 
  -4   4   5      903.62      877.62     35.58 o 
  -3   4   5      589.93      539.99     37.65 o 
  -2   4   5     1131.42     1170.86     35.68 o 
  -1   4   5     1809.21     1792.24     44.09 o 
   0   4   5      779.01      740.09     50.03 o 
   1   4   5     1158.28     1121.48     47.73 o 
   2   4   5      212.84      298.23     42.50 o 
   3   4   5        3.58       16.33     35.85 o 
   4   4   5       73.80       69.33     36.57 o 
   5   4   5      115.30      242.94     55.24 o 
   6   4   5      312.92      324.51     38.46 o 
   7   4   5      159.75      208.26     32.65 o 
   8   4   5       15.66       86.42     43.19 o 
   9   4   5       64.38      112.89     51.83 o 
  -5   5   5        0.19       45.40     31.81 o 
  -4   5   5      156.49      191.44     32.24 o 
  -3   5   5     1152.67     1088.53     47.20 o 
  -2   5   5     1751.90     1737.47     76.87 o 
  -1   5   5     1878.37     1789.78     96.46 o 
   0   5   5     1618.19     1598.53     42.09 o 
   1   5   5      835.14      851.33     70.55 o 
   2   5   5     1010.30     1101.86     61.24 o 
   3   5   5        3.81       22.84     39.40 o 
   4   5   5      466.25      470.70     36.21 o 
   5   5   5      286.47      286.52     34.53 o 
   6   5   5      419.49      458.44     36.92 o 
   7   5   5      258.62      318.35     40.21 o 
   8   5   5      138.12      152.05     34.69 o 
   9   5   5      123.15      114.18     32.63 o 
  -4   6   5      176.24      163.96     46.12 o 
  -3   6   5      581.94      600.01     35.61 o 
  -2   6   5     1004.47      937.92     38.51 o 
  -1   6   5     1816.80     1715.24     37.03 o 
   0   6   5     1716.92     1816.44    102.39 o 
   1   6   5      798.85      796.01     41.27 o 
   2   6   5      288.79      367.76     40.46 o 
   3   6   5      129.53      125.65     33.30 o 
   4   6   5        8.74       82.11     33.97 o 
   5   6   5      383.44      369.03     37.35 o 
   6   6   5     1053.09     1107.66     56.05 o 
   7   6   5      415.38      398.92     46.30 o 
   8   6   5      141.68      141.06     32.29 o 
   9   6   5      139.60      176.63     35.04 o 
  -3   7   5      331.76      396.68     60.17 o 
  -2   7   5      373.61      323.35     33.95 o 
  -1   7   5     1627.86     1499.77     38.49 o 
   0   7   5     2220.67     2151.18     64.70 o 
   1   7   5      682.79      683.92     47.78 o 
   2   7   5      667.53      667.55     33.91 o 
   3   7   5      178.75      191.66     34.70 o 
   4   7   5      208.88      251.10     46.33 o 
   5   7   5      428.80      503.19     32.76 o 
   6   7   5      328.96      335.54     34.46 o 
   7   7   5      483.40      449.42     32.77 o 
   8   7   5      350.25      389.29     34.43 o 
   9   7   5      205.24      203.70     32.90 o 
  -2   8   5      381.46      323.42     38.02 o 
  -1   8   5      614.98      601.52     41.00 o 
   0   8   5      768.93      797.91     37.94 o 
   1   8   5      759.61      704.57     37.07 o 
   2   8   5      534.21      529.73     49.42 o 
   3   8   5      382.55      459.26     39.03 o 
   4   8   5       26.73       54.28     32.99 o 
   5   8   5      319.09      329.39     33.83 o 
   6   8   5      228.46      259.34     36.42 o 
   7   8   5      408.19      408.85     34.51 o 
   8   8   5      384.58      374.50     33.67 o 
   9   8   5      261.76      210.55     40.99 o 
  -1   9   5      488.86      407.12     36.56 o 
   0   9   5      922.48      868.35     40.86 o 
   1   9   5      249.66      237.65     34.67 o 
   2   9   5      236.35      192.79     33.95 o 
   3   9   5      297.91      260.04     31.63 o 
   4   9   5       47.17       97.75     33.22 o 
   5   9   5      284.33      311.80     32.22 o 
   6   9   5      250.82      310.30     34.78 o 
   7   9   5      205.55      362.09    105.84 o 
   8   9   5      259.34      264.19     33.94 o 
   1  10   5      255.83      171.81     35.26 o 
   2  10   5      241.00      226.47     35.76 o 
   3  10   5      214.89      190.01     35.14 o 
   4  10   5        0.18      -36.01     36.01 o 
   5  10   5      261.33      272.03     36.20 o 
   6  10   5      115.18       88.83     33.37 o 
   7  10   5      285.06      250.09     48.78 o 
  -6 -10   6      197.79      170.13     34.58 o 
  -5 -10   6      121.93      117.39     79.65 o 
  -4 -10   6       26.59      128.10     41.51 o 
  -3 -10   6        0.02       30.46     41.83 o 
  -2 -10   6        3.76       11.57     74.42 o 
  -8  -9   6      153.56      235.09     68.34 o 
  -7  -9   6      178.08      221.66     52.79 o 
  -6  -9   6      606.42      606.25     34.14 o 
  -5  -9   6      508.74      510.69     44.83 o 
  -4  -9   6       69.12       86.63     37.03 o 
  -3  -9   6       19.80       88.97     41.40 o 
  -2  -9   6        0.02      118.61     46.44 o 
  -1  -9   6        6.96       99.44     38.39 o 
   0  -9   6       64.14       35.10     47.04 o 
  -8  -8   6      293.34      266.69     46.30 o 
  -7  -8   6      198.33      223.09     29.90 o 
  -6  -8   6      642.39      722.20     38.17 o 
  -5  -8   6      460.84      456.91     33.13 o 
  -4  -8   6      475.24      499.70     41.48 o 
  -3  -8   6      284.76      291.19     73.65 o 
  -2  -8   6       13.06       28.51     54.40 o 
  -1  -8   6       12.24       89.68     42.14 o 
   0  -8   6       60.51      114.80     46.21 o 
   1  -8   6      147.33      193.43     47.46 o 
   2  -8   6      238.16      157.50     71.21 o 
  -9  -7   6      401.17      327.64     39.22 o 
  -8  -7   6      353.82      324.60     31.99 o 
  -7  -7   6      496.85      525.41     50.28 o 
  -6  -7   6     2463.56     2395.86     71.90 o 
  -5  -7   6     1379.78     1323.80     34.35 o 
  -4  -7   6        8.01        6.77     40.16 o 
  -3  -7   6      252.40      240.73     42.42 o 
  -2  -7   6      323.41      404.47     44.63 o 
  -1  -7   6       23.18      133.41     42.93 o 
   0  -7   6       78.07      104.17     46.47 o 
   1  -7   6      480.84      624.29     58.16 o 
   2  -7   6      401.55      375.88     52.20 o 
   3  -7   6      133.27       99.42     46.24 o 
  -9  -6   6      470.57      524.26     38.82 o 
  -8  -6   6      453.17      480.57     30.35 o 
  -7  -6   6      349.83      370.93     31.92 o 
  -6  -6   6     3962.51     3865.11    202.82 o 
  -5  -6   6     2790.65     2683.37     38.06 o 
  -4  -6   6      592.05      674.58     40.84 o 
  -3  -6   6     2126.98     2131.59     67.78 o 
  -2  -6   6      367.17      476.53     50.25 o 
  -1  -6   6       53.43       82.52     52.15 o 
   0  -6   6      292.53      349.64     47.90 o 
   1  -6   6     1063.45     1121.57     50.20 o 
   2  -6   6     1092.23     1091.40     42.30 o 
   3  -6   6      510.78      452.82     41.30 o 
   4  -6   6      181.11      251.99     40.55 o 
  -9  -5   6      623.57      585.82     50.94 o 
  -8  -5   6      541.81      546.89     33.10 o 
  -7  -5   6      193.07      150.03     33.88 o 
  -6  -5   6     3982.66     3871.69    171.58 o 
  -5  -5   6     3406.71     3352.45    140.28 o 
  -4  -5   6     1069.47     1082.94     38.56 o 
  -3  -5   6     3995.66     3917.79     96.86 o 
  -2  -5   6     2760.00     3095.19    101.29 o 
  -1  -5   6       30.35       85.75     43.80 o 
   0  -5   6        3.78       22.27     53.79 o 
   1  -5   6      604.02      708.79     51.82 o 
   2  -5   6     4394.13     4399.79    112.89 o 
   3  -5   6     1482.68     1424.56     68.02 o 
   4  -5   6      391.01      453.60     39.99 o 
   5  -5   6      252.67      288.65     37.56 o 
  -9  -4   6      545.06      529.32     39.39 o 
  -8  -4   6      489.35      574.45     35.88 o 
  -7  -4   6      337.64      421.47     59.75 o 
  -6  -4   6     6850.65     6625.41    219.47 o 
  -5  -4   6     4702.16     4439.71    124.68 o 
  -4  -4   6       47.15      129.90     39.03 o 
  -3  -4   6     6752.15     6636.42     95.08 o 
  -2  -4   6     8990.89     9397.13    306.18 o 
  -1  -4   6       92.59      179.70     54.21 o 
   0  -4   6       87.83      148.39     75.78 o 
   1  -4   6     1642.99     1746.41     72.13 o 
   2  -4   6     3921.05     3971.19    124.52 o 
   3  -4   6     1254.90     1230.96     42.50 o 
   4  -4   6     1284.87     1296.44     41.01 o 
   5  -4   6     1038.80     1041.57     41.27 o 
   6  -4   6      141.56      167.67     47.57 o 
  -9  -3   6      373.71      353.63     32.83 o 
  -8  -3   6      580.65      608.39     29.63 o 
  -7  -3   6      265.07      265.68     34.59 o 
  -6  -3   6     6939.54     6935.26    125.16 o 
  -5  -3   6     7322.25     7279.47    144.03 o 
  -4  -3   6      899.04      904.89     38.34 o 
  -3  -3   6    11260.09    11201.05    122.05 o 
  -2  -3   6     7795.69     7747.39     95.38 o 
  -1  -3   6       95.44      114.54     54.14 o 
   0  -3   6       58.67       78.96     50.82 o 
   1  -3   6     1408.64     1506.11     54.76 o 
   2  -3   6    11462.11    11546.20    325.53 o 
   3  -3   6     4089.64     4113.76    100.38 o 
   4  -3   6      370.08      395.22     39.26 o 
   5  -3   6     1268.08     1324.52     43.08 o 
   6  -3   6      463.54      427.78     51.91 o 
  -9  -2   6      227.77      274.28     32.04 o 
  -8  -2   6      450.83      504.35     32.53 o 
  -7  -2   6       51.69       84.50     36.25 o 
  -6  -2   6     6334.09     6482.64    155.82 o 
  -5  -2   6     8666.25     8529.88    177.84 o 
  -4  -2   6      797.71      819.89     42.79 o 
  -3  -2   6    15021.93    14932.76    392.97 o 
  -2  -2   6    27213.17    27730.34    640.13 o 
  -1  -2   6       32.90       19.83     53.16 o 
   0  -2   6       29.47       21.11     54.68 o 
   1  -2   6      876.80      967.06     53.62 o 
   2  -2   6    26516.90    26575.11   1097.38 o 
   3  -2   6     7496.21     7261.63    127.17 o 
   4  -2   6      989.85      995.04     40.59 o 
   5  -2   6     2616.24     2620.23     97.06 o 
   6  -2   6      517.27      529.31     38.67 o 
   7  -2   6       35.88       45.57     43.48 o 
  -9  -1   6       77.18      146.80     37.66 o 
  -8  -1   6      243.48      282.18     31.78 o 
  -7  -1   6      129.35       93.64     36.19 o 
  -6  -1   6     3905.21     3920.79     80.71 o 
  -5  -1   6     6546.27     6286.58    257.71 o 
  -4  -1   6     1272.06     1218.89     40.79 o 
  -3  -1   6    15885.13    15666.14    365.30 o 
  -2  -1   6    33820.78    35344.91    652.95 o 
  -1  -1   6        2.56       51.64     68.61 o 
   0  -1   6       12.75       21.19     75.93 o 
   1  -1   6      452.96      466.35     63.02 o 
   2  -1   6    19342.56    18774.64    712.30 o 
   3  -1   6     9212.48     8928.53    161.49 o 
   4  -1   6     2715.05     2680.91     57.28 o 
   5  -1   6     5510.48     5327.20    333.84 o 
   6  -1   6     1721.20     1687.17     63.74 o 
   7  -1   6        7.21       76.20     34.93 o 
   8  -1   6      132.78      140.86     47.51 o 
  -8   0   6      224.79      193.58     68.43 o 
  -7   0   6      178.99      254.84     32.34 o 
  -6   0   6     3493.59     3568.98     96.19 o 
  -5   0   6     6458.53     6566.02    197.94 o 
  -4   0   6      142.20       83.04     43.86 o 
  -3   0   6    13209.99    13037.96    346.05 o 
  -2   0   6    35618.95    36219.50    634.60 o 
  -1   0   6       64.85       99.18     60.97 o 
   0   0   6       20.16       60.43     71.79 o 
   1   0   6      139.69       84.59     77.88 o 
   2   0   6    29335.54    27834.81    115.02 o 
   3   0   6    12451.28    11939.96    196.71 o 
   4   0   6      149.40       80.62     40.47 o 
   5   0   6     6085.35     6000.44    135.96 o 
   6   0   6     3286.51     3272.63     57.86 o 
   7   0   6       92.35      106.09     35.26 o 
   8   0   6      311.13      336.83     46.74 o 
  -8   1   6      134.87      102.67     35.11 o 
  -7   1   6       54.78      174.46     39.90 o 
  -6   1   6     1928.57     2008.65     88.96 o 
  -5   1   6     5993.56     6247.43    194.52 o 
  -4   1   6     3527.84     3579.77    102.52 o 
  -3   1   6     9750.68     9555.64    281.07 o 
  -2   1   6    15517.50    15183.32    289.42 o 
  -1   1   6      700.15      698.53     56.04 o 
   0   1   6       13.91        3.47     71.96 o 
   1   1   6       27.56       28.36     60.27 o 
   2   1   6    47709.66    46536.26    628.71 o 
   3   1   6    16126.85    15791.92    597.54 o 
   4   1   6       59.31       46.37     45.01 o 
   5   1   6     6209.38     6070.71    129.61 o 
   6   1   6     3660.98     3820.60    141.40 o 
   7   1   6       65.32      108.97     35.33 o 
   8   1   6      316.73      427.89     34.79 o 
  -7   2   6      108.58       64.64     34.61 o 
  -6   2   6      852.08      825.69     36.49 o 
  -5   2   6     2839.46     2905.37     77.53 o 
  -4   2   6     2090.51     2063.48     67.63 o 
  -3   2   6     7635.23     7531.38    179.09 o 
  -2   2   6    24651.71    24672.95    252.09 o 
  -1   2   6     1391.76     1402.26     47.63 o 
   0   2   6        1.84       48.38     57.60 o 
   1   2   6        4.67       45.81     57.98 o 
   2   2   6    20049.28    21191.50    953.03 o 
   3   2   6    13639.37    13934.67    526.65 o 
   4   2   6     4740.07     4634.76    190.02 o 
   5   2   6     8924.89     8734.55    245.36 o 
   6   2   6     4516.46     4579.52    149.83 o 
   7   2   6        9.03       32.49     32.58 o 
   8   2   6      529.79      548.80     46.02 o 
   9   2   6      302.15      292.61     35.42 o 
  -7   3   6       71.41      112.71     32.62 o 
  -6   3   6      340.27      429.42     34.22 o 
  -5   3   6     1632.41     1642.45     56.12 o 
  -4   3   6      830.38      820.66     34.20 o 
  -3   3   6     4225.24     4175.86    116.43 o 
  -2   3   6    10681.34    10525.15    230.56 o 
  -1   3   6     2308.77     2224.76     54.50 o 
   0   3   6      403.64      429.22     46.47 o 
   1   3   6       21.94       81.05     44.96 o 
   2   3   6     9458.89     9684.21    326.69 o 
   3   3   6    11046.62    11139.26    445.47 o 
   4   3   6       10.16       20.37     38.95 o 
   5   3   6     8040.11     7799.17    399.09 o 
   6   3   6     9233.16     9384.50    316.09 o 
   7   3   6      274.15      287.07     35.81 o 
   8   3   6      588.51      642.64     34.46 o 
   9   3   6      348.70      428.07     35.47 o 
  -6   4   6      310.29      317.29     46.80 o 
  -5   4   6      996.89      980.22     35.59 o 
  -4   4   6     1618.57     1671.21     54.66 o 
  -3   4   6     1435.45     1395.13     58.82 o 
  -2   4   6     3208.83     3020.88    109.05 o 
  -1   4   6     2335.45     2394.15     45.25 o 
   0   4   6      198.04      230.95     39.38 o 
   1   4   6       53.42       92.93     50.58 o 
   2   4   6     8957.35     9365.51    448.57 o 
   3   4   6     6300.22     6403.10    271.85 o 
   4   4   6      292.91      328.30     38.91 o 
   5   4   6     4928.27     4701.86    221.61 o 
   6   4   6     4260.31     4489.45    196.03 o 
   7   4   6      377.38      394.37     33.42 o 
   8   4   6      716.04      740.18     51.71 o 
   9   4   6      582.51      592.55     33.63 o 
  -5   5   6      365.95      323.28     39.02 o 
  -4   5   6      891.74      887.62     46.75 o 
  -3   5   6     1453.33     1341.89     48.15 o 
  -2   5   6     3597.94     3440.68     77.99 o 
  -1   5   6     1237.03     1282.22     38.21 o 
   0   5   6      263.34      252.83     34.90 o 
   1   5   6        2.26       85.22     39.57 o 
   2   5   6     2195.07     3505.46    853.86 o 
   3   5   6     4069.18     4112.52    189.18 o 
   4   5   6     2323.14     2289.27     62.85 o 
   5   5   6     4147.71     4093.68    214.28 o 
   6   5   6     4497.74     4476.63    128.76 o 
   7   5   6      205.11      268.44     37.73 o 
   8   5   6      493.72      535.37     34.54 o 
   9   5   6      533.35      567.00     47.55 o 
  -4   6   6      236.72      215.15     35.06 o 
  -3   6   6      611.97      591.63     43.17 o 
  -2   6   6     1125.93     1136.25     37.23 o 
  -1   6   6     1440.35     1400.68     35.81 o 
   0   6   6      444.47      426.01     33.84 o 
   1   6   6       47.73       19.93     38.76 o 
   2   6   6      390.74      441.44     36.61 o 
   3   6   6     1655.91     1677.01     50.72 o 
   4   6   6      460.17      429.53     36.83 o 
   5   6   6     3630.92     3568.22    150.18 o 
   6   6   6     4273.00     4238.77    140.61 o 
   7   6   6      553.31      533.40     37.18 o 
   8   6   6      535.62      488.03     35.46 o 
   9   6   6      350.48      404.54     33.17 o 
  -3   7   6      163.58      187.26     79.79 o 
  -2   7   6      239.26      280.91     39.79 o 
  -1   7   6      837.20      850.29     34.65 o 
   0   7   6      430.19      452.11     31.93 o 
   1   7   6        0.91       68.99     47.30 o 
   2   7   6      313.27      363.84     35.83 o 
   3   7   6      309.78      245.22     38.94 o 
   4   7   6      486.25      538.61     44.36 o 
   5   7   6     1318.08     1264.78     76.63 o 
   6   7   6     1624.21     1604.46     52.40 o 
   7   7   6      662.25      678.22     34.56 o 
   8   7   6      461.31      500.11     35.04 o 
   9   7   6      311.16      325.93     32.72 o 
  -2   8   6      210.48      217.83     33.71 o 
  -1   8   6      258.03      401.44     66.35 o 
   0   8   6      145.40      138.70     32.19 o 
   1   8   6       19.11        2.77     31.76 o 
   2   8   6       10.17      101.47     33.79 o 
   3   8   6      196.62      250.08     36.75 o 
   4   8   6      407.06      524.33     71.80 o 
   5   8   6      884.54      878.47     67.82 o 
   6   8   6     1054.58     1050.93     75.25 o 
   7   8   6      297.09      260.28     33.47 o 
   8   8   6      270.22      302.37     34.37 o 
   9   8   6      174.39      186.12     40.82 o 
  -1   9   6      151.59      113.64     34.94 o 
   0   9   6      179.64      149.75     32.37 o 
   1   9   6        7.62       43.50     36.61 o 
   2   9   6        2.95       43.73     46.45 o 
   3   9   6       18.08       67.97     36.58 o 
   4   9   6      197.05      234.32     33.08 o 
   5   9   6      434.99      429.65     37.57 o 
   6   9   6      431.87      469.12     50.75 o 
   7   9   6      311.97      415.16     52.17 o 
   8   9   6      189.76      169.69     31.03 o 
   1  10   6        4.82       87.71     36.24 o 
   2  10   6        0.24       64.87     34.82 o 
   3  10   6        0.35      -27.43     37.77 o 
   4  10   6       21.84      -11.02     39.73 o 
   5  10   6      185.46      254.21     31.18 o 
   6  10   6      257.51      241.60     36.54 o 
   7  10   6      165.47      143.91     30.65 o 
  -6 -10   7      165.13      155.02     39.24 o 
  -5 -10   7       77.19      145.31     40.90 o 
  -4 -10   7       10.05      119.78     42.13 o 
  -3 -10   7      138.68       86.80     62.03 o 
  -7  -9   7      320.42      353.22     35.87 o 
  -6  -9   7      579.57      509.87     32.40 o 
  -5  -9   7      117.92      206.68     71.72 o 
  -4  -9   7       35.32       18.83     68.19 o 
  -3  -9   7       79.96       57.48     45.89 o 
  -2  -9   7      151.46      106.20     38.15 o 
  -1  -9   7      246.05      267.65     46.94 o 
   0  -9   7      839.31      894.05    151.60 o 
  -8  -8   7      208.88      151.71     33.81 o 
  -7  -8   7      417.20      358.17     39.96 o 
  -6  -8   7      261.89      302.98     35.58 o 
  -5  -8   7       21.77       93.76     32.06 o 
  -4  -8   7       66.97      105.82     45.71 o 
  -3  -8   7      104.21       88.48     46.58 o 
  -2  -8   7      285.08      275.20     47.40 o 
  -1  -8   7      433.68      435.02     79.87 o 
   0  -8   7      632.85      668.73     47.31 o 
   1  -8   7      402.81      345.21     48.14 o 
   2  -8   7      356.12      343.68     80.43 o 
  -9  -7   7      237.58      215.22     37.10 o 
  -8  -7   7      222.99      245.06     33.39 o 
  -7  -7   7      648.09      604.37     48.39 o 
  -6  -7   7      897.38      812.23     34.27 o 
  -5  -7   7      134.73      218.52     59.38 o 
  -4  -7   7      174.25      158.76     39.76 o 
  -3  -7   7       72.46      115.00     62.40 o 
  -2  -7   7      467.92      447.78     49.87 o 
  -1  -7   7     1200.44     1277.82     50.25 o 
   0  -7   7      619.36      785.63     48.48 o 
   1  -7   7      892.40      932.32     51.90 o 
   2  -7   7      303.44      292.49     51.16 o 
   3  -7   7      179.49      176.02     46.64 o 
  -9  -6   7      144.82      141.77     56.17 o 
  -8  -6   7       70.24       93.47     33.69 o 
  -7  -6   7      442.95      481.03     31.58 o 
  -6  -6   7     1417.80     1396.39     75.33 o 
  -5  -6   7       92.27      148.03     33.09 o 
  -4  -6   7        5.80       21.62     36.75 o 
  -3  -6   7       16.86      128.32     38.76 o 
  -2  -6   7      299.24      374.61     51.14 o 
  -1  -6   7      430.42      506.81     57.72 o 
   0  -6   7     2561.99     2714.97    118.36 o 
   1  -6   7     2017.83     2042.94     52.33 o 
   2  -6   7      687.37      695.68     43.71 o 
   3  -6   7      389.67      398.30     43.17 o 
   4  -6   7      123.10      173.80     42.97 o 
  -9  -5   7      154.31      164.28     31.06 o 
  -8  -5   7       40.90       72.86     29.67 o 
  -7  -5   7      272.10      314.30     31.94 o 
  -6  -5   7      680.61      660.03     36.78 o 
  -5  -5   7       15.83       -5.30     45.93 o 
  -4  -5   7       14.06       92.25     38.11 o 
  -3  -5   7       23.52       76.75     41.72 o 
  -2  -5   7      302.32      359.06     48.49 o 
  -1  -5   7     1270.14     1358.87     57.36 o 
   0  -5   7       58.92      158.79     59.09 o 
   1  -5   7      769.65      771.69     49.22 o 
   2  -5   7     1994.20     1987.50     91.00 o 
   3  -5   7      528.44      564.09     40.02 o 
   4  -5   7      420.87      449.93     40.07 o 
   5  -5   7       65.98       66.35     40.82 o 
  -9  -4   7       86.31      200.14     55.71 o 
  -8  -4   7       40.61      141.62     39.81 o 
  -7  -4   7      221.59      211.78     35.32 o 
  -6  -4   7      739.08      758.20     56.80 o 
  -5  -4   7       33.69       65.25     35.18 o 
  -4  -4   7      314.86      379.70     45.52 o 
  -3  -4   7      118.80       89.80     42.08 o 
  -2  -4   7      221.07      264.27     45.58 o 
  -1  -4   7     1153.27     1150.60     56.95 o 
   0  -4   7      961.26     4938.84   2432.58 o 
   1  -4   7     1940.48     1942.42     86.21 o 
   2  -4   7      992.90     1043.22     46.45 o 
   3  -4   7      564.21      617.93     41.24 o 
   4  -4   7      121.78      182.93     40.56 o 
   5  -4   7       35.79       92.38     39.47 o 
   6  -4   7        2.61       22.70     44.09 o 
  -9  -3   7       10.73      116.68     38.46 o 
  -8  -3   7        0.81       41.58     29.12 o 
  -7  -3   7       38.99       73.13     35.72 o 
  -6  -3   7      545.52      502.66     36.64 o 
  -5  -3   7       23.92       16.81     55.02 o 
  -4  -3   7       33.99       10.77     34.96 o 
  -3  -3   7      329.55      396.36     63.66 o 
  -2  -3   7      302.27      338.97     46.17 o 
  -1  -3   7      858.21      845.63     51.70 o 
   0  -3   7      543.96      626.02     54.92 o 
   1  -3   7     1440.53     1509.27     71.08 o 
   2  -3   7     2379.27     2357.32     58.80 o 
   3  -3   7      368.93      393.60     41.31 o 
   4  -3   7      666.78      646.33     39.13 o 
   5  -3   7      322.67      317.20     39.20 o 
   6  -3   7       48.88      111.82     38.92 o 
  -9  -2   7        0.45        7.18     30.00 o 
  -8  -2   7        1.46       47.15     37.16 o 
  -7  -2   7        1.68       62.02     38.66 o 
  -6  -2   7       51.15      140.71     35.35 o 
  -5  -2   7        1.07       35.53     32.03 o 
  -4  -2   7      112.81      140.62     36.13 o 
  -3  -2   7      149.23      116.57     40.62 o 
  -2  -2   7      111.98      157.82     46.92 o 
  -1  -2   7      537.90      531.70     59.40 o 
   0  -2   7       50.35       79.48     47.42 o 
   1  -2   7      693.36      751.13     52.71 o 
   2  -2   7     2703.12     2688.31    100.59 o 
   3  -2   7      752.22      720.31     44.05 o 
   4  -2   7       26.52       14.32     39.95 o 
   5  -2   7       91.96      135.09     38.57 o 
   6  -2   7       64.43      159.82     37.54 o 
   7  -2   7        7.77      181.57     70.07 o 
  -9  -1   7       12.52      162.65     41.81 o 
  -8  -1   7        4.61       68.96     29.87 o 
  -7  -1   7       22.67       92.57     80.51 o 
  -6  -1   7        4.47       40.24     32.61 o 
  -5  -1   7       21.26       29.02     34.54 o 
  -4  -1   7       67.37       91.29     34.23 o 
  -3  -1   7        4.84        9.57     44.63 o 
  -2  -1   7      365.65      454.21     47.40 o 
  -1  -1   7      153.34      132.52     67.63 o 
   0  -1   7       36.37       64.20     55.61 o 
   1  -1   7      304.51      300.27     59.70 o 
   2  -1   7     1103.67     1066.17     56.08 o 
   3  -1   7      214.60      271.60     44.88 o 
   4  -1   7      239.22      310.54     44.19 o 
   5  -1   7      274.94      300.92     40.99 o 
   6  -1   7       58.16       77.99     35.53 o 
   7  -1   7       36.96      118.40     45.22 o 
   8  -1   7        0.05        6.64     47.83 o 
  -8   0   7       24.94       26.61     34.55 o 
  -7   0   7       78.57      182.39     46.59 o 
  -6   0   7      159.85      191.69     38.54 o 
  -5   0   7       19.58      117.14     42.32 o 
  -4   0   7       38.19       23.62     35.38 o 
  -3   0   7        0.10        6.22     44.08 o 
  -2   0   7      378.74      370.21     43.37 o 
  -1   0   7        1.14       38.44     62.25 o 
   0   0   7       72.69       90.28     62.52 o 
   1   0   7        7.81       33.56     67.75 o 
   2   0   7      176.64      165.82     71.38 o 
   3   0   7       41.23       68.96     51.87 o 
   4   0   7      215.53      231.11     39.00 o 
   5   0   7      147.62      163.91     40.96 o 
   6   0   7       19.64       68.27     39.77 o 
   7   0   7       51.43      126.35     36.56 o 
   8   0   7        3.58       96.14     55.76 o 
  -8   1   7        3.60       32.99     31.66 o 
  -7   1   7       86.19      131.22     53.93 o 
  -6   1   7      443.09      499.36     31.27 o 
  -5   1   7       44.96       81.19     33.97 o 
  -4   1   7        6.44       15.88     35.26 o 
  -3   1   7      277.28      264.88     37.78 o 
  -2   1   7      137.13      201.45     42.24 o 
  -1   1   7      174.58      231.17     50.36 o 
   0   1   7        4.00       19.41     71.53 o 
   1   1   7      170.25      205.84     57.67 o 
   2   1   7      137.07      242.81     60.17 o 
   3   1   7        1.48       62.88     50.91 o 
   4   1   7      760.38      743.87     46.61 o 
   5   1   7        0.16        2.59     43.55 o 
   6   1   7       35.31       37.68     38.95 o 
   7   1   7        1.00       68.82     38.60 o 
   8   1   7        1.80       23.90     36.73 o 
  -7   2   7       93.88       81.23     41.16 o 
  -6   2   7      223.59      234.32     31.18 o 
  -5   2   7       84.12      152.54     33.20 o 
  -4   2   7        0.33      114.80     44.70 o 
  -3   2   7      469.31      466.79     51.30 o 
  -2   2   7       52.07      124.63     39.99 o 
  -1   2   7      436.07      412.45     42.37 o 
   0   2   7        4.68        2.38     53.68 o 
   1   2   7      294.80      323.68     52.99 o 
   2   2   7     1331.33     1382.93     55.49 o 
   3   2   7      399.16      424.47     47.67 o 
   4   2   7      357.95      342.78     47.40 o 
   5   2   7       43.48       39.46     38.67 o 
   6   2   7      330.87      293.63     34.94 o 
   7   2   7       18.23       -9.40     36.08 o 
   8   2   7        0.97       26.26     32.50 o 
   9   2   7        5.73        4.97     33.89 o 
  -7   3   7      165.15      114.54     29.63 o 
  -6   3   7      745.19      744.50     31.15 o 
  -5   3   7      127.50      209.61     32.73 o 
  -4   3   7       11.98      115.63     46.21 o 
  -3   3   7      516.32      609.40     31.28 o 
  -2   3   7        1.04       85.67     57.97 o 
  -1   3   7      577.72      550.93     40.80 o 
   0   3   7      244.53      262.76     44.29 o 
   1   3   7      839.23      869.40     48.13 o 
   2   3   7     2526.02     2455.02     92.18 o 
   3   3   7      556.10      549.61     38.97 o 
   4   3   7     1116.66     1087.39     39.14 o 
   5   3   7      471.63      462.70     38.59 o 
   6   3   7      313.39      311.62     46.11 o 
   7   3   7        9.19       12.56     35.64 o 
   8   3   7       22.25       75.85     41.89 o 
   9   3   7        0.11       12.52     31.89 o 
  -6   4   7      283.03      320.48     47.74 o 
  -5   4   7      327.91      345.63     32.40 o 
  -4   4   7      140.80      241.04     42.72 o 
  -3   4   7      534.79      482.41     39.32 o 
  -2   4   7      333.31      330.56     37.99 o 
  -1   4   7      506.01      589.83     44.50 o 
   0   4   7      146.81      118.97     35.51 o 
   1   4   7     1104.02     1122.45     48.63 o 
   2   4   7     7127.11     7008.03    324.80 o 
   3   4   7     1559.57     1479.37     65.24 o 
   4   4   7       41.04       48.92     35.09 o 
   5   4   7      786.64      766.05     49.98 o 
   6   4   7      538.12      626.63     51.15 o 
   7   4   7       18.10      117.93     33.23 o 
   8   4   7        7.10       42.25     34.19 o 
   9   4   7        5.08       55.02     35.59 o 
  -5   5   7      246.67      182.93     32.36 o 
  -4   5   7      105.30      123.69     31.91 o 
  -3   5   7      477.32      481.85     34.48 o 
  -2   5   7      124.16      188.03     32.80 o 
  -1   5   7      217.33      205.12     35.73 o 
   0   5   7       98.78      185.64     34.74 o 
   1   5   7      845.37      780.15     35.42 o 
   2   5   7     3965.08     3890.26    141.99 o 
   3   5   7     2060.03     2021.29     89.48 o 
   4   5   7      865.49      914.47     36.68 o 
   5   5   7     1422.34     1485.34     44.22 o 
   6   5   7       53.23      142.92     56.99 o 
   7   5   7       38.74      109.61     34.71 o 
   8   5   7       74.82       58.84     33.06 o 
   9   5   7        0.05      139.15     40.19 o 
  -4   6   7       85.98      168.16     32.01 o 
  -3   6   7      407.20      392.00     38.17 o 
  -2   6   7      269.54      366.88     35.89 o 
  -1   6   7      132.53      143.77     43.21 o 
   0   6   7      271.48      277.94     38.60 o 
   1   6   7      631.15      725.25     75.48 o 
   2   6   7     3398.85     3340.94    101.01 o 
   3   6   7     1856.80     1774.45    123.68 o 
   4   6   7      807.36      813.64     59.03 o 
   5   6   7     1780.70     1784.89     73.97 o 
   6   6   7      180.73      193.05     38.62 o 
   7   6   7       41.42       57.84     43.39 o 
   8   6   7       55.53      133.87     49.59 o 
   9   6   7        2.12       25.45     31.64 o 
  -3   7   7      135.32       96.37     32.88 o 
  -2   7   7      109.87      110.09     35.80 o 
  -1   7   7       10.28        8.13     29.89 o 
   0   7   7      200.53      262.70     49.37 o 
   1   7   7      613.11      601.00     36.27 o 
   2   7   7     2659.37     2474.50     63.13 o 
   3   7   7     1398.83     1342.03     60.35 o 
   4   7   7      419.52      437.18     35.22 o 
   5   7   7     1519.64     1519.88     90.90 o 
   6   7   7      578.34      601.63     52.79 o 
   7   7   7        2.20       91.36     31.56 o 
   8   7   7       10.68       57.38     32.39 o 
   9   7   7        3.15       -9.42     49.88 o 
  -2   8   7      156.71      130.94     36.29 o 
  -1   8   7        1.30      -14.38     35.19 o 
   0   8   7       75.92       94.13     37.50 o 
   1   8   7      507.47      582.55     34.45 o 
   2   8   7     1804.12     1699.25     65.63 o 
   3   8   7     1440.54     1405.42     71.77 o 
   4   8   7     1078.93     1033.75     34.80 o 
   5   8   7     1063.19     1065.75     57.63 o 
   6   8   7      202.37      238.32     29.65 o 
   7   8   7        2.72       60.70     38.32 o 
   8   8   7       87.07       63.83     41.05 o 
   9   8   7        6.74       40.83     52.38 o 
  -1   9   7        5.28       12.78     34.74 o 
   0   9   7       66.91       89.39     33.52 o 
   1   9   7      181.95      225.63     34.71 o 
   2   9   7      424.90      361.61     36.70 o 
   3   9   7     1109.67     1055.13     74.64 o 
   4   9   7      903.65      894.87     36.74 o 
   5   9   7     1181.69     1118.18     72.55 o 
   6   9   7      446.30      390.92     50.72 o 
   7   9   7       10.69       30.42     34.86 o 
   8   9   7       56.92      135.85     34.05 o 
   1  10   7      131.38      156.61     38.60 o 
   2  10   7      410.49      334.73     35.08 o 
   3  10   7      390.00      337.33     36.67 o 
   4  10   7      392.17      351.52     36.66 o 
   5  10   7      671.02      659.93     52.71 o 
   6  10   7      324.25      247.81     36.83 o 
   7  10   7       68.08       78.24     32.13 o 
  -5 -10   8       82.73       87.45     42.35 o 
  -4 -10   8      127.35       41.59     47.43 o 
  -3 -10   8       55.65       66.17     47.54 o 
  -7  -9   8        3.11       52.36     33.72 o 
  -6  -9   8        9.94       29.84     32.25 o 
  -5  -9   8       56.97      -46.96     46.96 o 
  -4  -9   8      462.70      389.42     42.54 o 
  -3  -9   8      186.68      270.53     45.87 o 
  -2  -9   8       61.33      105.95     45.30 o 
  -1  -9   8      178.13      180.71     85.85 o 
   0  -9   8      197.34      169.74     47.57 o 
  -8  -8   8      133.51      216.28     43.37 o 
  -7  -8   8       74.68      106.42     43.61 o 
  -6  -8   8        4.26        8.93     36.84 o 
  -5  -8   8      248.25      233.83     39.16 o 
  -4  -8   8      723.81      753.42     47.22 o 
  -3  -8   8      717.55      824.10     52.41 o 
  -2  -8   8      185.97      319.89     46.21 o 
  -1  -8   8      498.20      493.81     52.82 o 
   0  -8   8      380.06      398.21     47.50 o 
   1  -8   8       34.31      -18.14     47.22 o 
  -9  -7   8      192.04      269.51     37.10 o 
  -8  -7   8      220.00      246.18     58.36 o 
  -7  -7   8      234.15      229.39     33.59 o 
  -6  -7   8       66.14       98.38     43.51 o 
  -5  -7   8       77.23      110.16     36.61 o 
  -4  -7   8      841.51      869.86     41.10 o 
  -3  -7   8      799.28      790.40     48.73 o 
  -2  -7   8     1846.32     1828.44     46.91 o 
  -1  -7   8     2295.61     2434.33     52.93 o 
   0  -7   8      773.92      776.68     49.36 o 
   1  -7   8      131.23      123.23     46.86 o 
   2  -7   8       12.17       64.15     46.86 o 
   3  -7   8        1.86       46.33     45.68 o 
  -9  -6   8      210.93      147.70     36.89 o 
  -8  -6   8      145.28      178.53     34.02 o 
  -7  -6   8      415.36      398.48     47.83 o 
  -6  -6   8      293.82      350.17     31.67 o 
  -5  -6   8      476.75      496.37     33.03 o 
  -4  -6   8     1850.22     1877.82     71.14 o 
  -3  -6   8     1548.28     1605.62     55.61 o 
  -2  -6   8      252.67      273.92     41.92 o 
  -1  -6   8     1193.71     1136.82     52.02 o 
   0  -6   8     5026.00     5358.61     59.79 o 
   1  -6   8     1103.58     1206.38    120.31 o 
   2  -6   8       43.89       65.95     46.24 o 
   3  -6   8        1.11       72.17     42.56 o 
   4  -6   8        8.56       25.49     42.39 o 
  -9  -5   8      456.01      539.97     49.20 o 
  -8  -5   8      149.96      189.28     28.50 o 
  -7  -5   8      903.97      872.70     87.69 o 
  -6  -5   8      263.22      324.35     33.61 o 
  -5  -5   8      558.40      571.32     37.36 o 
  -4  -5   8     2032.07     1968.29     38.39 o 
  -3  -5   8     3405.16     3414.50     73.90 o 
  -2  -5   8     5512.84     5786.86    230.59 o 
  -1  -5   8     5999.05     6216.66     75.71 o 
   0  -5   8     1040.39     1119.66     56.63 o 
   1  -5   8      505.87      522.27     45.23 o 
   2  -5   8      569.29      590.10     44.34 o 
   3  -5   8      120.46      201.19     40.02 o 
   4  -5   8        3.50       54.98     40.48 o 
   5  -5   8       89.85      165.17     40.95 o 
  -9  -4   8      576.38      514.86     33.33 o 
  -8  -4   8      387.94      380.84     39.19 o 
  -7  -4   8     1516.76     1453.81     73.33 o 
  -6  -4   8     1236.02     1210.53     34.05 o 
  -5  -4   8      654.31      693.44     44.52 o 
  -4  -4   8     2456.96     2535.61     39.17 o 
  -3  -4   8     2374.48     2284.66     39.30 o 
  -2  -4   8     9505.49     9575.33    258.33 o 
  -1  -4   8     9053.23     9612.71    240.86 o 
   0  -4   8     9948.13    10384.94    377.48 o 
   1  -4   8     4013.22     4164.44    143.09 o 
   2  -4   8       84.47      116.35     43.04 o 
   3  -4   8      109.23      171.18     40.61 o 
   4  -4   8        3.59       17.18     41.29 o 
   5  -4   8       94.36      166.91     42.03 o 
   6  -4   8      125.90      133.07     41.57 o 
  -9  -3   8      411.07      465.91     36.30 o 
  -8  -3   8      100.13      165.46     49.13 o 
  -7  -3   8     2093.88     2077.83     35.12 o 
  -6  -3   8     2175.06     2173.87     84.27 o 
  -5  -3   8     1317.61     1381.97     69.99 o 
  -4  -3   8     2588.27     2539.66     55.85 o 
  -3  -3   8     2331.85     2239.11     47.82 o 
  -2  -3   8     4999.55     4552.51     75.42 o 
  -1  -3   8    10377.56    10222.47    228.49 o 
   0  -3   8    13451.34    14412.54    660.74 o 
   1  -3   8     7129.34     7216.07    401.18 o 
   2  -3   8     2394.24     2392.24     60.66 o 
   3  -3   8      238.76      308.24     45.32 o 
   4  -3   8       58.65       77.44     39.57 o 
   5  -3   8       33.44       99.94     38.14 o 
   6  -3   8      359.78      337.33     39.86 o 
  -9  -2   8      596.73      549.18     53.02 o 
  -8  -2   8       91.72       67.60     36.32 o 
  -7  -2   8     1912.37     1879.97     36.90 o 
  -6  -2   8     2682.01     2677.53     92.83 o 
  -5  -2   8     1413.17     1447.92     66.67 o 
  -4  -2   8     2750.90     2834.61     61.84 o 
  -3  -2   8     2145.73     2164.08     65.27 o 
  -2  -2   8    23286.14    23213.85    285.68 o 
  -1  -2   8    17242.51    16691.17    338.96 o 
   0  -2   8     1257.64     1036.47     49.53 o 
   1  -2   8     9509.14     9387.38    372.58 o 
   2  -2   8     5035.50     5063.08    173.98 o 
   3  -2   8      766.96      750.19     47.68 o 
   4  -2   8      388.25      451.66     40.59 o 
   5  -2   8       89.28       96.68     39.70 o 
   6  -2   8      279.22      346.59     53.56 o 
   7  -2   8      353.19      402.56     49.67 o 
  -8  -1   8      256.82      300.17     29.42 o 
  -7  -1   8     1838.10     1910.49     79.75 o 
  -6  -1   8     2059.67     2080.54     64.26 o 
  -5  -1   8     1049.82     1108.49     33.99 o 
  -4  -1   8     2066.94     2064.86     62.26 o 
  -3  -1   8     1195.07     1323.58     51.54 o 
  -2  -1   8    15237.03    15623.37    162.12 o 
  -1  -1   8    20342.52    20421.01    231.77 o 
   0  -1   8    18235.79    18031.29    223.45 o 
   1  -1   8    16964.45    16625.07    591.69 o 
   2  -1   8     3510.74     3176.28    126.87 o 
   3  -1   8      516.23      491.87     49.18 o 
   4  -1   8      451.45      471.74     49.43 o 
   5  -1   8        0.20       22.17     41.24 o 
   6  -1   8      646.20      610.39     56.32 o 
   7  -1   8      586.80      660.62     48.62 o 
  -8   0   8      144.38      108.89     30.72 o 
  -7   0   8     1798.04     1724.85     50.40 o 
  -6   0   8     3816.58     3958.58     96.36 o 
  -5   0   8      874.65      877.29     36.10 o 
  -4   0   8     2654.85     2699.78     86.35 o 
  -3   0   8      115.29      127.71     49.79 o 
  -2   0   8    23285.89    22790.49    216.62 o 
  -1   0   8    22493.44    21887.55    181.49 o 
   0   0   8     2585.46     2392.77     59.12 o 
   1   0   8    21331.48    20756.96    489.48 o 
   2   0   8    15596.59    15134.16    482.79 o 
   3   0   8      564.90      602.68     57.91 o 
   4   0   8     1829.66     1833.61     61.64 o 
   5   0   8      147.28      182.07     42.68 o 
   6   0   8     2036.89     2074.16     76.03 o 
   7   0   8     1128.50     1221.51     40.91 o 
   8   0   8      411.31      396.03     39.31 o 
  -8   1   8       87.55       94.03     33.18 o 
  -7   1   8      921.26      911.54     32.30 o 
  -6   1   8     2500.84     2628.97     98.31 o 
  -5   1   8      402.03      449.52     35.74 o 
  -4   1   8      835.89      869.63     35.83 o 
  -3   1   8        5.06       33.80     36.46 o 
  -2   1   8     7968.11     7674.73    152.53 o 
  -1   1   8    19203.23    18718.25    300.50 o 
   0   1   8    10438.18    10230.45    134.74 o 
   1   1   8    23783.46    23200.12    468.06 o 
   2   1   8    20654.00    20733.10    680.41 o 
   3   1   8     1054.61     1072.64     51.70 o 
   4   1   8     2163.27     2093.64     73.31 o 
   5   1   8      369.73      348.54     40.26 o 
   6   1   8     1261.66     1331.92     51.22 o 
   7   1   8     1149.50     1231.16     83.18 o 
   8   1   8      614.84      591.55     36.68 o 
  -7   2   8      515.18      564.09     39.71 o 
  -6   2   8      929.37      956.01     34.38 o 
  -5   2   8       46.88       62.59     33.26 o 
  -4   2   8      592.64      659.74     35.07 o 
  -3   2   8        7.96      128.84     37.35 o 
  -2   2   8     9901.09    10175.11    280.33 o 
  -1   2   8    15120.57    13991.52    248.96 o 
   0   2   8       31.21       87.43     47.91 o 
   1   2   8    19168.93    18859.37    475.69 o 
   2   2   8    22500.78    21950.93   1076.70 o 
   3   2   8     1622.25     1679.57     67.10 o 
   4   2   8     3914.03     3931.10    197.17 o 
   5   2   8     1393.13     1364.49     51.47 o 
   6   2   8     1900.50     2047.06    109.57 o 
   7   2   8     1549.58     1585.36     49.71 o 
   8   2   8      210.04      307.18     80.08 o 
   9   2   8      443.19      478.14     57.51 o 
  -7   3   8      436.98      417.21     33.50 o 
  -6   3   8     1521.59     1497.48     53.21 o 
  -5   3   8       77.11       82.32     55.99 o 
  -4   3   8      963.57     1001.24     50.41 o 
  -3   3   8      154.00      200.04     37.97 o 
  -2   3   8     4481.62     4366.36    117.81 o 
  -1   3   8    11688.90    11599.75    111.86 o 
   0   3   8     5258.29     5024.88    100.59 o 
   1   3   8    14780.12    14650.29    394.45 o 
   2   3   8    14445.08    13873.50    610.96 o 
   3   3   8      589.52      583.44     43.32 o 
   4   3   8     1920.26     1970.45     83.19 o 
   5   3   8     2562.74     2548.51    121.62 o 
   6   3   8     3052.16     2956.87    112.52 o 
   7   3   8     1952.87     2024.03     68.11 o 
   8   3   8      116.81      200.17     45.58 o 
   9   3   8      394.09      441.88     47.07 o 
  -6   4   8      468.92      431.07     33.41 o 
  -5   4   8       49.43       70.34     33.66 o 
  -4   4   8        1.19       49.36     36.68 o 
  -3   4   8       14.22        5.63     40.14 o 
  -2   4   8     1122.21     1137.57     38.73 o 
  -1   4   8     7084.99     6973.25    117.90 o 
   0   4   8     2735.81     2689.89     97.26 o 
   1   4   8    10990.27    10840.64    390.68 o 
   2   4   8    21960.94    21780.50    795.35 o 
   3   4   8     1201.16     1337.69     68.53 o 
   4   4   8     3304.62     3299.43    143.73 o 
   5   4   8     1803.42     1850.45     83.02 o 
   6   4   8     1972.77     1984.15     62.42 o 
   7   4   8     1909.93     2009.29     82.06 o 
   8   4   8      302.30      347.77     55.77 o 
   9   4   8      599.76      678.20     35.12 o 
  -5   5   8       29.70       35.74     34.38 o 
  -4   5   8      125.02      112.47     34.12 o 
  -3   5   8       72.89       83.13     34.01 o 
  -2   5   8      446.12      508.74     35.26 o 
  -1   5   8     2429.76     2361.09     37.91 o 
   0   5   8      240.08      249.76     36.55 o 
   1   5   8     6192.35     5999.88    193.22 o 
   2   5   8    10238.50     9985.11    414.14 o 
   3   5   8     2062.33     2068.00     55.99 o 
   4   5   8     2466.14     2495.95    102.78 o 
   5   5   8     2672.95     2689.69    126.79 o 
   6   5   8      894.76      876.40     47.05 o 
   7   5   8     1739.26     1671.68     94.38 o 
   8   5   8       10.85       38.78     37.59 o 
   9   5   8      498.29      471.31     35.75 o 
  -4   6   8        8.65       95.47     34.97 o 
  -3   6   8       25.65       45.45     32.05 o 
  -2   6   8      177.77      307.30     41.59 o 
  -1   6   8     1930.16     1833.33     68.86 o 
   0   6   8     1917.49     1820.99     61.56 o 
   1   6   8     1852.46     1898.55     81.71 o 
   2   6   8     4932.06     4899.02    180.45 o 
   3   6   8      675.37      709.47     33.81 o 
   4   6   8      829.25      821.24     42.89 o 
   5   6   8     2102.26     2146.14    111.76 o 
   6   6   8      941.22      946.81     35.79 o 
   7   6   8     1028.76     1070.35     35.59 o 
   8   6   8        1.81        7.56     31.78 o 
   9   6   8      266.07      269.08     33.85 o 
  -3   7   8        9.09      -31.78     31.78 o 
  -2   7   8        2.63       -9.52     43.96 o 
  -1   7   8      579.47      673.75     44.50 o 
   0   7   8      595.87      619.09     35.76 o 
   1   7   8     1756.75     1612.48     73.15 o 
   2   7   8     3196.34     3074.27    121.49 o 
   3   7   8      966.70     1027.44     93.61 o 
   4   7   8     1465.55     1526.19     43.18 o 
   5   7   8      771.21      806.74     32.53 o 
   6   7   8      443.52      537.12     32.66 o 
   7   7   8      897.36      904.44     48.14 o 
   8   7   8       26.92       28.09     44.35 o 
   9   7   8      193.14      217.01     46.22 o 
  -2   8   8        3.25      -35.98     35.98 o 
  -1   8   8      141.69      159.15     35.28 o 
   0   8   8      221.12      234.94     35.31 o 
   1   8   8      551.94      610.43     50.85 o 
   2   8   8     1417.04     1400.05     68.25 o 
   3   8   8      549.23      559.62     37.00 o 
   4   8   8      241.20      268.04     32.18 o 
   5   8   8      960.44     1071.19     73.61 o 
   6   8   8       10.34       84.22     33.95 o 
   7   8   8      370.77      367.72     34.41 o 
   8   8   8        2.08       61.40     49.09 o 
  -1   9   8       45.48       92.42     33.36 o 
   0   9   8      166.66      223.13     36.84 o 
   1   9   8      128.23      129.88     31.26 o 
   2   9   8      239.06      333.76     51.37 o 
   3   9   8      390.40      363.33     33.14 o 
   4   9   8      584.34      546.54     36.05 o 
   5   9   8      206.33      273.12     35.88 o 
   6   9   8       86.91      128.30     47.16 o 
   7   9   8      117.13      175.85     33.91 o 
   8   9   8        0.76       24.62     34.82 o 
   1  10   8       66.06      110.78     37.70 o 
   2  10   8      126.26       63.46     33.96 o 
   3  10   8      128.88      141.10     34.06 o 
   4  10   8       99.00      211.95     70.19 o 
   5  10   8      187.54      226.45     31.54 o 
   6  10   8        3.13        7.84     32.40 o 
   7  10   8       65.99       53.31     34.71 o 
  -5 -10   9      270.04      144.17     68.71 o 
  -4 -10   9      636.80      539.41     47.98 o 
  -7  -9   9      195.05      133.30     45.65 o 
  -6  -9   9      191.95      218.21     38.49 o 
  -5  -9   9      546.47      475.68     42.36 o 
  -4  -9   9     1198.65     1164.31     63.55 o 
  -3  -9   9      567.65      583.50     42.65 o 
  -2  -9   9       58.77      123.56     47.64 o 
  -1  -9   9      138.65      297.81     47.98 o 
  -8  -8   9        6.32       24.15     30.55 o 
  -7  -8   9      148.83      116.75     45.25 o 
  -6  -8   9       96.13      130.46     33.35 o 
  -5  -8   9      304.72      293.81     35.07 o 
  -4  -8   9     2657.64     2538.90    108.07 o 
  -3  -8   9     1368.19     1391.31     63.29 o 
  -2  -8   9       59.78       55.08     55.07 o 
  -1  -8   9      479.78      421.32     47.59 o 
   0  -8   9      121.45      236.09     47.25 o 
   1  -8   9       15.87       51.08     62.55 o 
  -8  -7   9       11.78       26.81     29.23 o 
  -7  -7   9      154.24      161.89     37.37 o 
  -6  -7   9      260.79      244.24     40.27 o 
  -5  -7   9      376.66      423.43     33.37 o 
  -4  -7   9      952.12      897.58     53.23 o 
  -3  -7   9      656.50      726.59     48.79 o 
  -2  -7   9     1402.62     1514.61    100.33 o 
  -1  -7   9     1209.49     1466.37     49.39 o 
   0  -7   9      183.23      181.67     46.32 o 
   1  -7   9       20.20      143.22     51.42 o 
   2  -7   9       12.78        1.63     55.43 o 
  -9  -6   9        0.39      106.50     37.90 o 
  -8  -6   9        0.97       10.30     33.73 o 
  -7  -6   9       56.40       96.29     31.92 o 
  -6  -6   9      154.11      197.51     60.43 o 
  -5  -6   9      515.27      601.26    107.05 o 
  -4  -6   9     2399.42     2339.11     80.75 o 
  -3  -6   9     1898.04     1851.38     61.98 o 
  -2  -6   9        8.43      126.97     71.51 o 
  -1  -6   9      452.07      501.68     48.34 o 
   0  -6   9     1119.05     1190.35     51.62 o 
   1  -6   9       11.00        9.23     50.53 o 
   2  -6   9        5.11       13.62     47.10 o 
   3  -6   9      102.64      134.19     42.83 o 
   4  -6   9      259.77      232.30     45.99 o 
  -9  -5   9        2.13       58.60     39.21 o 
  -8  -5   9        1.92       -0.99     30.18 o 
  -7  -5   9        8.89       56.06     30.32 o 
  -6  -5   9      103.84      167.36     47.95 o 
  -5  -5   9      296.52      282.86     34.75 o 
  -4  -5   9     1934.55     1837.26     39.53 o 
  -3  -5   9     1907.63     1815.64     41.94 o 
  -2  -5   9     1298.26     1300.92     47.96 o 
  -1  -5   9     1709.51     1724.63     70.51 o 
   0  -5   9      185.30      192.81     52.29 o 
   1  -5   9        9.78       38.68     45.31 o 
   2  -5   9      153.62      154.84     42.24 o 
   3  -5   9      190.22      207.11     43.68 o 
   4  -5   9      387.04      450.08     43.01 o 
   5  -5   9      175.20      196.14     41.49 o 
  -9  -4   9        0.03       44.96     51.57 o 
  -8  -4   9       49.77       72.03     48.18 o 
  -7  -4   9        1.61      -40.39     44.53 o 
  -6  -4   9      177.76      288.87     53.33 o 
  -5  -4   9      198.00      194.75     37.10 o 
  -4  -4   9      452.23      417.13     36.22 o 
  -3  -4   9     1403.96     1296.50     39.20 o 
  -2  -4   9     1609.83     1709.05     48.10 o 
  -1  -4   9     1172.05     1250.77     54.86 o 
   0  -4   9     1306.83     1316.61     73.19 o 
   1  -4   9        2.09       69.17     46.86 o 
   2  -4   9        6.36       30.09     43.70 o 
   3  -4   9       22.78       53.85     42.35 o 
   4  -4   9      887.52      918.14     41.89 o 
   5  -4   9      291.79      292.40     42.44 o 
  -9  -3   9        0.40       89.43     36.31 o 
  -8  -3   9        0.05       29.66     47.75 o 
  -7  -3   9        2.05       -5.03     59.69 o 
  -6  -3   9        2.98      -40.47     44.04 o 
  -5  -3   9      126.31      142.99     36.82 o 
  -4  -3   9      538.26      537.86     39.43 o 
  -3  -3   9     1085.01     1107.86     39.33 o 
  -2  -3   9      104.02      102.19     45.78 o 
  -1  -3   9      742.40      723.65     46.74 o 
   0  -3   9     1078.35     1108.97     53.68 o 
   1  -3   9       23.77       35.09     46.50 o 
   2  -3   9       68.36       61.96     46.24 o 
   3  -3   9      104.32      202.27     44.91 o 
   4  -3   9      134.44      147.22     39.98 o 
   5  -3   9      193.46      186.15     40.54 o 
   6  -3   9       67.70       76.14     40.81 o 
  -9  -2   9        0.00      -13.38     32.87 o 
  -8  -2   9        1.87       66.19     46.74 o 
  -7  -2   9       10.71       -5.72     28.88 o 
  -6  -2   9       37.73       42.11     32.99 o 
  -5  -2   9       32.02       70.51     35.36 o 
  -4  -2   9       16.50       29.62     46.85 o 
  -3  -2   9      473.39      522.51     39.03 o 
  -2  -2   9     1168.42     1185.57     41.83 o 
  -1  -2   9      437.19      391.07     41.17 o 
   0  -2   9      125.26      121.90     45.19 o 
   1  -2   9       71.60      123.77     48.57 o 
   2  -2   9       43.50       71.61     50.42 o 
   3  -2   9      106.05      160.75     45.62 o 
   4  -2   9      448.70      494.65     43.04 o 
   5  -2   9      121.87      122.82     40.80 o 
   6  -2   9       74.57      140.84     43.29 o 
   7  -2   9      179.76      216.14     42.02 o 
  -8  -1   9        7.06       52.83     54.01 o 
  -7  -1   9        0.40       38.92     35.52 o 
  -6  -1   9        3.98       68.07     28.78 o 
  -5  -1   9        3.87       68.64     32.98 o 
  -4  -1   9        1.64       26.53     54.63 o 
  -3  -1   9       41.23        8.05     39.76 o 
  -2  -1   9       54.69      108.89     43.49 o 
  -1  -1   9       42.14       45.43     63.36 o 
   0  -1   9      286.99      302.52     47.61 o 
   1  -1   9       29.26      105.46     51.47 o 
   2  -1   9       17.56       67.77     58.12 o 
   3  -1   9       19.18       60.65     55.35 o 
   4  -1   9      140.10      154.01     43.40 o 
   5  -1   9      189.93      225.63     39.73 o 
   6  -1   9       31.39       83.06     40.32 o 
   7  -1   9       69.33      121.56     38.16 o 
  -8   0   9        0.82       69.77     69.13 o 
  -7   0   9        8.57       14.16     45.71 o 
  -6   0   9        1.81        8.43     30.99 o 
  -5   0   9       59.99       74.91     33.68 o 
  -4   0   9       47.61       75.13     30.75 o 
  -3   0   9       26.40       88.66     37.13 o 
  -2   0   9       24.28       74.65     42.83 o 
  -1   0   9       47.04       35.80     49.81 o 
   0   0   9        3.37       32.43     53.26 o 
   1   0   9       17.94       22.58     51.06 o 
   2   0   9      270.57      254.93     55.14 o 
   3   0   9       61.06       74.23     56.78 o 
   4   0   9        0.78       -3.77     53.22 o 
   5   0   9        2.14       45.27     44.90 o 
   6   0   9       39.13       69.57     41.27 o 
   7   0   9      104.43      146.71     36.32 o 
   8   0   9        7.73       24.84     37.38 o 
  -8   1   9        1.93       22.40     31.95 o 
  -7   1   9       22.63      -10.30     67.39 o 
  -6   1   9        2.63       49.10     40.05 o 
  -5   1   9      260.27      259.63     34.96 o 
  -4   1   9      247.96      259.40     35.19 o 
  -3   1   9      232.78      295.63     39.68 o 
  -2   1   9      420.49      346.54     36.93 o 
  -1   1   9      256.10      252.14     41.82 o 
   0   1   9      174.88      171.48     55.03 o 
   1   1   9       55.93       56.75     49.56 o 
   2   1   9      299.82      381.38     48.46 o 
   3   1   9        0.06       33.37     51.25 o 
   4   1   9      152.51      243.23     43.03 o 
   5   1   9        0.19       63.47     40.07 o 
   6   1   9       15.20       12.34     35.84 o 
   7   1   9       16.16       49.30     39.47 o 
   8   1   9       22.43       71.96     35.56 o 
  -7   2   9       49.81       92.62     32.59 o 
  -6   2   9        2.96       -0.74     34.82 o 
  -5   2   9      243.68      244.45     31.08 o 
  -4   2   9      386.27      399.34     49.55 o 
  -3   2   9      789.96      834.71     36.87 o 
  -2   2   9     2229.92     2248.16     64.17 o 
  -1   2   9      589.95      567.35     39.43 o 
   0   2   9        9.79       26.93     43.11 o 
   1   2   9      417.16      456.08     48.36 o 
   2   2   9      548.58      576.85     43.99 o 
   3   2   9       22.93       59.06     43.05 o 
   4   2   9      435.23      429.64     40.64 o 
   5   2   9       35.82       53.57     39.86 o 
   6   2   9       44.67       47.99     34.95 o 
   7   2   9        0.84       73.87     37.59 o 
   8   2   9        3.29       43.61     46.95 o 
   9   2   9        0.22       30.84     49.59 o 
  -6   3   9        0.03       37.06     31.79 o 
  -5   3   9      320.24      351.50     40.43 o 
  -4   3   9       33.75       56.11     32.42 o 
  -3   3   9      604.50      630.08     46.28 o 
  -2   3   9     3331.90     3278.72     88.95 o 
  -1   3   9     1211.10     1191.40     52.93 o 
   0   3   9      661.77      664.61     39.68 o 
   1   3   9      867.31      798.24     40.99 o 
   2   3   9       21.86       72.49     39.68 o 
   3   3   9       51.58       64.58     42.05 o 
   4   3   9      271.84      268.08     37.42 o 
   5   3   9      116.61      130.78     38.08 o 
   6   3   9      222.92      265.12     36.29 o 
   7   3   9       29.19      116.47     33.69 o 
   8   3   9       96.15      104.14     35.49 o 
   9   3   9        9.84       44.74     40.53 o 
  -6   4   9        6.93       72.91     29.88 o 
  -5   4   9      325.40      358.80     31.78 o 
  -4   4   9      538.92      540.42     36.81 o 
  -3   4   9      402.96      414.65     38.94 o 
  -2   4   9     1248.55     1181.12     38.38 o 
  -1   4   9     1377.22     1285.65     34.81 o 
   0   4   9      773.71      819.31     34.83 o 
   1   4   9     1904.41     1911.47     69.57 o 
   2   4   9      166.72      193.72     36.89 o 
   3   4   9      289.33      311.74     39.12 o 
   4   4   9        0.34      -31.00     38.52 o 
   5   4   9       26.64       90.53     33.10 o 
   6   4   9      346.86      357.91     36.59 o 
   7   4   9      130.86      164.74     34.98 o 
   8   4   9        8.65      100.23     33.70 o 
   9   4   9       48.20       70.80     34.19 o 
  -5   5   9      149.37      221.57     29.95 o 
  -4   5   9      140.72      150.94     34.05 o 
  -3   5   9      746.95      761.62     34.40 o 
  -2   5   9     4106.57     3961.27    121.54 o 
  -1   5   9      639.49      608.80     37.02 o 
   0   5   9       10.95       60.50     43.46 o 
   1   5   9     2263.46     2064.77     70.16 o 
   2   5   9      715.66      773.49     38.57 o 
   3   5   9      140.78      192.52     36.81 o 
   4   5   9       14.60       39.70     35.99 o 
   5   5   9      100.69      159.70     33.20 o 
   6   5   9      589.62      566.28     38.40 o 
   7   5   9      145.49      142.16     39.44 o 
   8   5   9      176.65      204.13     36.13 o 
   9   5   9      114.21      124.84     37.35 o 
  -4   6   9      140.36      130.22     34.10 o 
  -3   6   9      270.44      316.22     35.49 o 
  -2   6   9     1433.22     1410.37     34.89 o 
  -1   6   9     1724.94     1663.35     36.58 o 
   0   6   9     1301.83     1223.23     36.35 o 
   1   6   9     1337.92     1316.88     61.01 o 
   2   6   9       61.38      117.21     38.58 o 
   3   6   9      179.27      199.89     34.11 o 
   4   6   9      269.98      329.72     38.62 o 
   5   6   9       18.50       34.62     31.78 o 
   6   6   9     1619.34     1614.44     70.24 o 
   7   6   9      382.74      365.16     34.22 o 
   8   6   9       78.62       44.65     49.91 o 
   9   6   9      170.53      246.06     45.73 o 
  -3   7   9      164.90      112.59     32.04 o 
  -2   7   9      883.57      870.94     49.21 o 
  -1   7   9      861.43      880.61     50.97 o 
   0   7   9      337.61      348.40     33.13 o 
   1   7   9     2286.19     2130.89     87.87 o 
   2   7   9     1023.66      982.05     74.90 o 
   3   7   9      144.71      215.83     38.84 o 
   4   7   9        9.49      104.76     32.56 o 
   5   7   9       12.32      114.64     32.46 o 
   6   7   9      943.49      990.74     50.58 o 
   7   7   9      485.49      466.32     34.83 o 
   8   7   9      195.42      207.63     34.60 o 
   9   7   9      276.42      244.46     37.92 o 
  -2   8   9      733.42      603.09     41.74 o 
  -1   8   9      458.07      492.39     35.83 o 
   0   8   9      250.90      280.71     32.01 o 
   1   8   9     1201.88     1203.57     56.60 o 
   2   8   9      417.38      440.42     42.32 o 
   3   8   9        1.90       14.28     35.28 o 
   4   8   9       89.41      147.56     31.50 o 
   5   8   9        0.61      -20.38     31.42 o 
   6   8   9      852.02      827.57     35.17 o 
   7   8   9      451.19      423.53     43.52 o 
   8   8   9      174.88      147.91     32.31 o 
   0   9   9      464.81      440.47     36.71 o 
   1   9   9      611.24      515.15     33.29 o 
   2   9   9      350.00      311.70     33.41 o 
   3   9   9        7.44       54.00     33.05 o 
   4   9   9       22.50       74.35     51.22 o 
   5   9   9        0.56       63.75     46.16 o 
   6   9   9      862.10      900.03     57.97 o 
   7   9   9      335.93      344.22     35.04 o 
   8   9   9       75.15       82.65     60.91 o 
   2  10   9      356.16      347.91     40.90 o 
   3  10   9        3.62       -3.03     35.92 o 
   4  10   9       58.80       75.25     34.86 o 
   5  10   9        2.23       15.43     31.24 o 
   6  10   9      486.02      488.73     52.57 o 
   7  10   9      417.92      166.16     71.43 o 
  -7  -9  10      380.23      363.38     46.24 o 
  -6  -9  10       62.62      100.31     36.05 o 
  -5  -9  10      312.20      383.57     46.08 o 
  -4  -9  10      260.54      167.73     41.75 o 
  -3  -9  10       16.11       30.45     45.74 o 
  -2  -9  10        0.89      -27.50     42.24 o 
  -1  -9  10       30.46      124.40     47.15 o 
  -8  -8  10      260.11      181.70     32.03 o 
  -7  -8  10      402.75      374.30     31.87 o 
  -6  -8  10      163.62      110.46     40.01 o 
  -5  -8  10      489.55      438.04     38.62 o 
  -4  -8  10     1183.90     1208.75     44.39 o 
  -3  -8  10      217.04      316.04     47.70 o 
  -2  -8  10        0.71      163.00     46.95 o 
  -1  -8  10       28.53       17.67     70.40 o 
   0  -8  10      193.60      231.21     50.84 o 
   1  -8  10       56.77      116.23     48.06 o 
  -8  -7  10      488.76      477.17     46.33 o 
  -7  -7  10     1191.45     1203.98     47.26 o 
  -6  -7  10      306.42      333.88     30.47 o 
  -5  -7  10      864.07      855.75     34.78 o 
  -4  -7  10      983.67      955.35     50.83 o 
  -3  -7  10       28.42       98.99     46.83 o 
  -2  -7  10      131.86      150.38     46.44 o 
  -1  -7  10        0.36      105.64     47.24 o 
   0  -7  10      317.64      386.61     48.32 o 
   1  -7  10      223.05      275.73     51.60 o 
   2  -7  10       59.29       34.87     52.39 o 
  -9  -6  10        3.20      122.62     38.96 o 
  -8  -6  10      635.04      586.82     61.48 o 
  -7  -6  10     1390.90     1363.41     93.12 o 
  -6  -6  10      646.40      634.06     35.71 o 
  -5  -6  10     2372.33     2247.56    107.28 o 
  -4  -6  10     4345.48     4174.33    120.52 o 
  -3  -6  10      659.43      758.48     46.42 o 
  -2  -6  10       39.15      183.71     42.80 o 
  -1  -6  10        0.16      149.97     48.97 o 
   0  -6  10     1152.94     1208.86     49.75 o 
   1  -6  10      933.22     1020.85     50.06 o 
   2  -6  10       57.41      121.60     44.98 o 
   3  -6  10      490.98      484.83     45.58 o 
  -9  -5  10       25.53       29.70     32.20 o 
  -8  -5  10      473.20      434.67     36.12 o 
  -7  -5  10     1316.71     1280.81     34.34 o 
  -6  -5  10      709.93      699.05     62.14 o 
  -5  -5  10     2209.95     2093.44     36.99 o 
  -4  -5  10     7275.27     7107.22    163.85 o 
  -3  -5  10     1286.87     1382.55     56.59 o 
  -2  -5  10      283.68      246.29     42.09 o 
  -1  -5  10      217.00      287.52     66.83 o 
   0  -5  10      397.77      438.85     60.34 o 
   1  -5  10      502.70      541.01     46.44 o 
   2  -5  10     1159.36     1204.85     48.42 o 
   3  -5  10     1615.02     1678.77     83.05 o 
   4  -5  10      778.10      756.15     43.64 o 
  -9  -4  10       47.14       77.49     39.18 o 
  -8  -4  10      700.71      740.43     39.21 o 
  -7  -4  10     1888.36     1881.15     45.15 o 
  -6  -4  10      940.22      965.30     48.53 o 
  -5  -4  10     2938.58     2911.55     68.18 o 
  -4  -4  10     5166.79     5002.16     65.11 o 
  -3  -4  10     1639.54     1644.89     59.11 o 
  -2  -4  10      843.50      900.42     43.00 o 
  -1  -4  10      376.66      472.10     44.80 o 
   0  -4  10     1287.40     1294.62     50.19 o 
   1  -4  10     2480.16     2508.98     98.18 o 
   2  -4  10       25.58       80.32     43.31 o 
   3  -4  10      894.62      919.71     43.88 o 
   4  -4  10     2743.96     2697.46     78.83 o 
   5  -4  10      385.89      361.64     40.15 o 
  -9  -3  10       48.17       96.15     36.03 o 
  -8  -3  10      463.80      544.01     35.76 o 
  -7  -3  10     1581.62     1520.89     45.04 o 
  -6  -3  10     2278.10     2317.30     67.93 o 
  -5  -3  10     4176.45     4137.28     69.05 o 
  -4  -3  10    11157.45    11165.37    191.03 o 
  -3  -3  10     4268.22     4253.34     65.90 o 
  -2  -3  10        2.27       19.10     40.59 o 
  -1  -3  10      724.92      690.15     42.71 o 
   0  -3  10     1015.92     1116.13     51.19 o 
   1  -3  10     2792.59     2747.55    116.70 o 
   2  -3  10     1370.54     1376.17     49.83 o 
   3  -3  10     3455.79     3574.44    126.94 o 
   4  -3  10     1873.24     1900.19     47.05 o 
   5  -3  10      306.80      324.18     40.99 o 
   6  -3  10      246.56      249.18     79.21 o 
  -9  -2  10       83.54      108.31     33.16 o 
  -8  -2  10      425.92      432.21     29.29 o 
  -7  -2  10      760.21      733.83     33.36 o 
  -6  -2  10     1668.18     1582.73     89.32 o 
  -5  -2  10     4417.98     4548.70    121.81 o 
  -4  -2  10     9198.88     9048.46    269.35 o 
  -3  -2  10     6352.20     6576.84    106.46 o 
  -2  -2  10     4535.43     4514.96     49.96 o 
  -1  -2  10     1617.60     1502.86     42.40 o 
   0  -2  10      327.38      326.06     51.31 o 
   1  -2  10     2969.65     2774.86    122.77 o 
   2  -2  10     2428.12     2465.32     69.60 o 
   3  -2  10     4646.05     4532.98    220.02 o 
   4  -2  10     6624.97     6618.64    230.38 o 
   5  -2  10      797.98      822.81     49.31 o 
   6  -2  10      220.57      297.84     42.91 o 
   7  -2  10      358.86      309.40     44.59 o 
  -8  -1  10      241.86      204.43     35.35 o 
  -7  -1  10      539.31      698.24     95.39 o 
  -6  -1  10     1632.90     1612.39     85.49 o 
  -5  -1  10     3360.40     3174.76    163.02 o 
  -4  -1  10     9589.32     9701.24    289.88 o 
  -3  -1  10     8994.50     9108.46    176.68 o 
  -2  -1  10     2219.86     2056.55     43.78 o 
  -1  -1  10     1456.01     1480.50     73.13 o 
   0  -1  10      145.50      176.82     43.34 o 
   1  -1  10     3239.33     3070.25    103.41 o 
   2  -1  10      110.15       46.13     56.58 o 
   3  -1  10     4801.31     4615.95     64.63 o 
   4  -1  10    10378.84     9672.86     70.09 o 
   5  -1  10     2057.17     1998.77     84.80 o 
   6  -1  10      655.06      680.94     43.98 o 
   7  -1  10      511.79      549.51     57.00 o 
  -8   0  10      225.68      242.62     29.51 o 
  -7   0  10      348.89      412.18     77.54 o 
  -6   0  10     1849.84     1875.28     84.06 o 
  -5   0  10     3022.21     3033.11     58.00 o 
  -4   0  10     2599.89     2607.70     54.42 o 
  -3   0  10     9605.47     9496.97    157.23 o 
  -2   0  10    11662.04    11572.06    198.24 o 
  -1   0  10     1481.59     1441.52     51.57 o 
   0   0  10        7.92       26.48     47.75 o 
   1   0  10     1931.81     1847.79     49.96 o 
   2   0  10     5745.60     5543.95    148.36 o 
   3   0  10     7133.97     6839.56    124.88 o 
   4   0  10     5943.84     5559.74     61.08 o 
   5   0  10     2078.98     1948.40     57.05 o 
   6   0  10     1043.19      979.27     72.76 o 
   7   0  10     1163.77     1170.47     94.51 o 
   8   0  10       90.01       80.30     54.68 o 
  -7   1  10       41.04        1.73     32.40 o 
  -6   1  10     1278.32     1277.42     37.55 o 
  -5   1  10     3607.94     3668.73    101.79 o 
  -4   1  10     5333.08     5550.23    167.56 o 
  -3   1  10     8470.18     8248.89    111.75 o 
  -2   1  10     2099.16     1801.37     45.43 o 
  -1   1  10     1287.15     1248.10     64.80 o 
   0   1  10      220.49      226.71     50.11 o 
   1   1  10      707.04      708.30     45.43 o 
   2   1  10     2993.28     2891.15    109.92 o 
   3   1  10     8232.73     8246.30    175.71 o 
   4   1  10    10475.33    10135.88    296.63 o 
   5   1  10     2828.85     2755.05    123.34 o 
   6   1  10      896.86      929.71     40.66 o 
   7   1  10     1269.70     1315.95     83.75 o 
   8   1  10      112.39      111.25     50.16 o 
  -7   2  10       22.74       60.14     32.51 o 
  -6   2  10      559.38      587.81     32.32 o 
  -5   2  10     1779.95     1741.56     57.71 o 
  -4   2  10     3044.50     2987.74     55.69 o 
  -3   2  10     8388.94     8265.39    151.17 o 
  -2   2  10    12428.29    12621.10    279.59 o 
  -1   2  10      792.79      638.68     41.73 o 
   0   2  10        9.26       12.88     39.97 o 
   1   2  10      129.32      163.41     40.18 o 
   2   2  10     7794.17     7633.53    277.18 o 
   3   2  10     8160.49     8240.51    301.29 o 
   4   2  10     9525.23     9617.92    245.15 o 
   5   2  10     4304.79     4288.65    116.05 o 
   6   2  10     1341.43     1319.88     76.04 o 
   7   2  10     1027.70     1060.00     63.42 o 
   8   2  10      262.71      309.36     35.77 o 
  -6   3  10      305.59      422.35     50.81 o 
  -5   3  10     1124.13     1077.70     50.73 o 
  -4   3  10      281.93      296.22     34.57 o 
  -3   3  10     5640.16     5545.45    175.85 o 
  -2   3  10     9908.08     9668.60    216.68 o 
  -1   3  10      725.98      819.83     41.96 o 
   0   3  10      483.92      510.75     36.09 o 
   1   3  10       40.94      112.08     40.77 o 
   2   3  10     1384.58     1268.88     43.97 o 
   3   3  10     7787.39     7780.62    296.39 o 
   4   3  10     5773.08     5694.49    190.90 o 
   5   3  10     4327.31     4223.21    177.31 o 
   6   3  10     3343.38     3392.68    112.61 o 
   7   3  10     1512.67     1530.27     72.99 o 
   8   3  10      369.45      394.80     42.35 o 
   9   3  10        2.52      -45.44    110.57 o 
  -6   4  10      169.15      150.21     34.55 o 
  -5   4  10     1050.26     1022.36     35.05 o 
  -4   4  10     1525.71     1551.14     69.34 o 
  -3   4  10     1786.15     1822.50     50.54 o 
  -2   4  10     1515.69     1530.00     58.99 o 
  -1   4  10      873.60      838.45     34.84 o 
   0   4  10      411.30      425.77     34.90 o 
   1   4  10      401.51      405.14     38.75 o 
   2   4  10     4326.58     4483.95    157.82 o 
   3   4  10     5638.00     5707.22    273.75 o 
   4   4  10     1512.87     1567.04     54.40 o 
   5   4  10     3082.94     3035.13    138.75 o 
   6   4  10     1647.79     1660.98     62.57 o 
   7   4  10     1286.93     1310.10     57.32 o 
   8   4  10      613.80      567.67     33.02 o 
   9   4  10       75.05       23.25     39.05 o 
  -5   5  10      338.06      262.40     34.19 o 
  -4   5  10      383.76      383.96     32.17 o 
  -3   5  10     2321.59     2266.57    104.22 o 
  -2   5  10     6582.32     6745.72    137.91 o 
  -1   5  10       55.85       82.58     33.37 o 
   0   5  10        0.74       26.98     36.66 o 
   1   5  10      337.90      467.43     56.18 o 
   2   5  10     2184.75     2215.35     43.89 o 
   3   5  10     4307.52     4355.38    183.40 o 
   4   5  10     2835.95     2988.08    118.07 o 
   5   5  10     2341.58     2339.13     56.40 o 
   6   5  10     2260.58     2276.10     39.22 o 
   7   5  10      588.37      695.09    110.82 o 
   8   5  10      364.21      400.51     42.73 o 
   9   5  10      154.00      159.56     31.53 o 
  -4   6  10      162.18      144.91     35.16 o 
  -3   6  10      625.08      643.01     52.59 o 
  -2   6  10     1173.68     1263.25     43.88 o 
  -1   6  10      663.98      754.18     39.03 o 
   0   6  10      421.72      448.61     34.05 o 
   1   6  10      621.25      680.73     51.79 o 
   2   6  10      119.41      160.03     40.93 o 
   3   6  10     3121.58     3146.80     93.03 o 
   4   6  10      880.82      856.79     36.07 o 
   5   6  10     2262.18     2237.65     90.70 o 
   6   6  10     2747.76     2709.51    147.54 o 
   7   6  10      629.67      616.09     32.45 o 
   8   6  10      540.65      573.97     40.76 o 
   9   6  10      160.81      160.96     46.32 o 
  -3   7  10      214.52      234.11     32.39 o 
  -2   7  10      639.77      638.22     34.39 o 
  -1   7  10      201.17      300.44     32.97 o 
   0   7  10       28.97       23.76     31.78 o 
   1   7  10      328.22      344.94     34.31 o 
   2   7  10      528.89      580.66     33.48 o 
   3   7  10      699.77      773.80     33.62 o 
   4   7  10       56.69       60.33     42.53 o 
   5   7  10      814.26      790.86     33.02 o 
   6   7  10     1315.52     1348.56     36.08 o 
   7   7  10      595.32      663.68     81.51 o 
   8   7  10      441.59      428.92     36.04 o 
   9   7  10      309.27      288.84     33.38 o 
  -2   8  10      417.18      397.46     34.68 o 
  -1   8  10       82.13      107.46     33.05 o 
   0   8  10       23.15       40.07     33.13 o 
   1   8  10      259.14      276.77     40.85 o 
   2   8  10        0.26       59.82     33.59 o 
   3   8  10      896.31      913.25     53.98 o 
   4   8  10      378.36      468.84     65.37 o 
   5   8  10      344.68      381.91     33.94 o 
   6   8  10     1045.48     1094.42     71.14 o 
   7   8  10      168.73      195.08     53.20 o 
   8   8  10      199.88      143.81     32.35 o 
   0   9  10       46.63       42.20     32.54 o 
   1   9  10      102.51      119.53     30.41 o 
   2   9  10        0.50       71.89     31.67 o 
   3   9  10      133.14      140.46     33.51 o 
   4   9  10       50.35       32.01     29.69 o 
   5   9  10      269.85      307.68     32.41 o 
   6   9  10      428.21      387.77     37.05 o 
   7   9  10      218.92      221.09     34.27 o 
   8   9  10      252.92      172.05     33.37 o 
   2  10  10        8.40       94.18     43.27 o 
   3  10  10       41.20       51.59     32.92 o 
   4  10  10       15.37       51.12     40.81 o 
   5  10  10       43.08        8.17     35.69 o 
   6  10  10      318.12      250.17     34.86 o 
  -6  -9  11       34.98       89.56     34.58 o 
  -5  -9  11      202.36      208.49     50.13 o 
  -4  -9  11       41.09       91.41     37.62 o 
  -3  -9  11       88.56      203.89     53.37 o 
  -2  -9  11      109.43      192.80     51.71 o 
  -1  -9  11      234.34      219.08     48.08 o 
  -8  -8  11      516.34      494.78     33.02 o 
  -7  -8  11      231.29      259.66     35.69 o 
  -6  -8  11        0.80       87.04     42.71 o 
  -5  -8  11      310.92      367.61     38.93 o 
  -4  -8  11      161.73      265.91     46.89 o 
  -3  -8  11      275.24      250.75     38.73 o 
  -2  -8  11      167.93      187.51     42.90 o 
  -1  -8  11      399.69      418.92     47.89 o 
   0  -8  11      656.62      600.24     61.37 o 
   1  -8  11      221.39      230.86     49.33 o 
  -8  -7  11      542.11      456.41     33.24 o 
  -7  -7  11      336.96      374.42     33.70 o 
  -6  -7  11        5.73       84.73     52.41 o 
  -5  -7  11      587.77      484.87     46.65 o 
  -4  -7  11      199.24      177.56     43.13 o 
  -3  -7  11      285.10      363.39     73.24 o 
  -2  -7  11      341.08      376.43     48.69 o 
  -1  -7  11      638.45      713.42     48.05 o 
   0  -7  11     1140.65     1117.97     66.13 o 
   1  -7  11      569.66      534.76     49.55 o 
   2  -7  11      148.25      118.64     57.81 o 
  -8  -6  11      298.93      300.72     30.40 o 
  -7  -6  11      323.40      306.39     44.88 o 
  -6  -6  11       63.55       82.88     30.03 o 
  -5  -6  11      656.64      621.71     36.81 o 
  -4  -6  11      346.26      352.45     36.30 o 
  -3  -6  11      304.97      325.71     38.53 o 
  -2  -6  11       52.91      120.00     43.22 o 
  -1  -6  11      190.88      184.04     48.57 o 
   0  -6  11     3591.87     3817.21    142.72 o 
   1  -6  11     1243.48     1232.31     54.42 o 
   2  -6  11      137.53      165.01     48.39 o 
   3  -6  11      393.59      338.10     46.48 o 
  -9  -5  11        4.67      -52.70     52.70 o 
  -8  -5  11      326.16      286.63     71.39 o 
  -7  -5  11      249.07      247.04     29.59 o 
  -6  -5  11        2.14        0.66     36.28 o 
  -5  -5  11      581.79      573.03     33.66 o 
  -4  -5  11      823.48      810.83     38.95 o 
  -3  -5  11      357.83      452.49     49.64 o 
  -2  -5  11      259.68      262.83     42.54 o 
  -1  -5  11      328.95      330.27     47.02 o 
   0  -5  11     1066.35     1087.35     52.74 o 
   1  -5  11      548.28      642.34     53.00 o 
   2  -5  11      817.90      835.05     46.51 o 
   3  -5  11      960.01     1001.23     53.18 o 
   4  -5  11      151.11      152.83     44.41 o 
  -9  -4  11        3.43       62.79     33.93 o 
  -8  -4  11       42.88       41.21     31.57 o 
  -7  -4  11      230.81      293.51     41.20 o 
  -6  -4  11        7.81      112.90     33.30 o 
  -5  -4  11      341.14      297.22     40.71 o 
  -4  -4  11      406.07      397.71     36.25 o 
  -3  -4  11      216.60      223.92     39.50 o 
  -2  -4  11      147.80      164.96     38.12 o 
  -1  -4  11      200.45      267.44     43.70 o 
   0  -4  11     3236.75     3180.53    114.42 o 
   1  -4  11     1373.56     1330.80     47.43 o 
   2  -4  11        4.97       42.69     44.38 o 
   3  -4  11      565.12      593.13     42.81 o 
   4  -4  11      371.38      319.84     42.36 o 
   5  -4  11        0.25       24.03     43.28 o 
  -9  -3  11        0.01       11.31     74.92 o 
  -8  -3  11       69.79      163.37     30.97 o 
  -7  -3  11      122.22       85.96     28.47 o 
  -6  -3  11        9.06       21.46     57.78 o 
  -5  -3  11      176.74      244.52     51.70 o 
  -4  -3  11      267.07      314.71     32.92 o 
  -3  -3  11      107.89      130.03     35.65 o 
  -2  -3  11       73.88      100.45     41.90 o 
  -1  -3  11       47.28      103.62     50.78 o 
   0  -3  11     2689.25     2667.67    132.03 o 
   1  -3  11     1209.23     1240.83     72.18 o 
   2  -3  11      301.09      308.96     43.62 o 
   3  -3  11      946.87      941.09     47.01 o 
   4  -3  11      240.83      259.66     44.07 o 
   5  -3  11        7.07       44.91     44.77 o 
   6  -3  11        6.01        7.59     63.89 o 
  -8  -2  11        8.49      137.33     37.98 o 
  -7  -2  11       32.14      116.07     36.00 o 
  -6  -2  11        8.91      122.13     29.55 o 
  -5  -2  11        9.12       74.13     56.10 o 
  -4  -2  11      447.39      409.59     37.32 o 
  -3  -2  11       12.13       29.86     35.75 o 
  -2  -2  11      149.94      215.15     37.28 o 
  -1  -2  11       19.90       87.46     40.52 o 
   0  -2  11      644.02      601.12     53.26 o 
   1  -2  11      692.89      676.26     49.66 o 
   2  -2  11      176.36      264.54     51.91 o 
   3  -2  11      835.74      731.26     91.12 o 
   4  -2  11      402.42      391.71     51.46 o 
   5  -2  11        3.65      -11.49     49.43 o 
   6  -2  11       47.37       61.93     48.86 o 
   7  -2  11       13.47      -45.78     73.20 o 
  -8  -1  11       27.80       26.82     55.41 o 
  -7  -1  11        0.01      -16.37     33.50 o 
  -6  -1  11       24.51      -30.19     30.19 o 
  -5  -1  11       12.45       86.67     32.39 o 
  -4  -1  11        8.97      119.08     33.99 o 
  -3  -1  11        0.78        5.19     36.04 o 
  -2  -1  11        1.95       47.11     41.07 o 
  -1  -1  11        3.21      -35.67     38.71 o 
   0  -1  11      384.30      383.90     49.83 o 
   1  -1  11      325.83      349.72     45.46 o 
   2  -1  11        2.06       39.97     52.75 o 
   3  -1  11      439.46      480.60     56.26 o 
   4  -1  11      360.48      423.02     54.28 o 
   5  -1  11        2.66       37.92     48.01 o 
   6  -1  11        3.15       95.26     63.03 o 
   7  -1  11       23.07       96.57     57.50 o 
  -8   0  11       17.80       89.53     30.29 o 
  -7   0  11       38.41       54.62     30.76 o 
  -6   0  11       38.94       92.98     38.93 o 
  -5   0  11       71.31       79.28     49.09 o 
  -4   0  11        1.32       58.70     31.02 o 
  -3   0  11        2.61       62.37     38.74 o 
  -2   0  11       49.01       43.66     42.22 o 
  -1   0  11       11.17       46.76     42.89 o 
   0   0  11        5.00       -9.50     45.16 o 
   1   0  11       23.82       60.75     46.28 o 
   2   0  11        0.05       69.97     56.40 o 
   3   0  11       77.70       84.54     48.73 o 
   4   0  11      123.99       85.59     51.65 o 
   5   0  11        0.67       89.85     46.47 o 
   6   0  11       27.45        5.38     42.50 o 
   7   0  11        7.24      130.83     48.38 o 
   8   0  11       35.93       53.89     72.54 o 
  -7   1  11       28.58       52.39     29.02 o 
  -6   1  11       91.63      113.94     31.24 o 
  -5   1  11      285.84      281.03     34.14 o 
  -4   1  11       68.13       41.17     33.10 o 
  -3   1  11        0.33       84.86     33.94 o 
  -2   1  11        0.14       44.32     37.72 o 
  -1   1  11       29.91       71.61     40.80 o 
   0   1  11      237.79      244.71     43.33 o 
   1   1  11       82.25       92.11     43.25 o 
   2   1  11       30.77       40.06     46.27 o 
   3   1  11        0.03        1.07     51.60 o 
   4   1  11       13.40       15.29     47.04 o 
   5   1  11       15.29       56.15     51.41 o 
   6   1  11        7.73       73.60     39.95 o 
   7   1  11       12.97       45.44     44.03 o 
   8   1  11        7.45       61.45     47.89 o 
  -7   2  11      132.67      197.39     32.85 o 
  -6   2  11      175.99      206.68     32.65 o 
  -5   2  11      149.85      186.85     31.45 o 
  -4   2  11      180.92      226.35     32.47 o 
  -3   2  11       36.68       81.17     74.61 o 
  -2   2  11        0.03       83.41     33.81 o 
  -1   2  11       71.62      119.43     45.28 o 
   0   2  11      165.25      173.99     41.82 o 
   1   2  11      351.10      363.02     40.50 o 
   2   2  11      510.74      532.93     46.05 o 
   3   2  11      311.82      360.15     44.30 o 
   4   2  11       18.38       46.58     43.34 o 
   5   2  11       16.19        5.20     40.26 o 
   6   2  11       71.43      108.93     38.92 o 
   7   2  11        2.06       15.81     46.74 o 
   8   2  11        5.29       70.54     43.54 o 
  -6   3  11      278.82      268.37     30.86 o 
  -5   3  11      223.01      303.50     46.38 o 
  -4   3  11       48.75       43.71     37.01 o 
  -3   3  11      158.94      218.59     36.36 o 
  -2   3  11        6.32       78.85     32.64 o 
  -1   3  11      152.07      231.74     39.96 o 
   0   3  11      661.74      700.21     38.83 o 
   1   3  11      772.22      747.32     40.60 o 
   2   3  11      217.33      172.75     40.77 o 
   3   3  11      636.93      674.78     53.11 o 
   4   3  11      791.13      860.49     44.22 o 
   5   3  11      125.88      130.94     49.28 o 
   6   3  11       43.11       -0.29     38.81 o 
   7   3  11        9.17       38.43     35.33 o 
   8   3  11       17.87       -5.21     46.08 o 
   9   3  11        0.02        2.22     47.88 o 
  -6   4  11      300.85      296.53     32.67 o 
  -5   4  11      296.42      271.02     43.75 o 
  -4   4  11      386.46      386.58     31.58 o 
  -3   4  11      111.44       46.57     30.53 o 
  -2   4  11        0.08       30.56     43.05 o 
  -1   4  11       91.30      109.39     33.09 o 
   0   4  11      544.41      560.57     37.76 o 
   1   4  11      948.50      936.78     44.66 o 
   2   4  11     2188.44     2172.26     84.28 o 
   3   4  11     1226.82     1185.29     37.22 o 
   4   4  11      345.32      327.31     35.71 o 
   5   4  11      176.51      215.80     39.26 o 
   6   4  11      275.09      258.46     37.88 o 
   7   4  11       29.50      107.53     31.78 o 
   8   4  11       37.88       85.51     38.34 o 
   9   4  11       12.84       -4.32     34.08 o 
  -5   5  11      186.02      159.60     32.24 o 
  -4   5  11      123.22      132.79     39.53 o 
  -3   5  11      516.87      525.14     37.68 o 
  -2   5  11      107.02      124.06     35.40 o 
  -1   5  11      164.50      185.04     52.05 o 
   0   5  11       16.63       85.37     36.83 o 
   1   5  11      990.96     1023.52     51.60 o 
   2   5  11     2603.44     2654.04    123.09 o 
   3   5  11     1924.59     1855.09     90.33 o 
   4   5  11     1418.17     1386.02     42.46 o 
   5   5  11      372.93      398.53     33.97 o 
   6   5  11       53.21       92.58     34.83 o 
   7   5  11       52.29       73.15     48.60 o 
   8   5  11       31.06      114.09     33.80 o 
   9   5  11       22.43       52.49     35.12 o 
  -4   6  11       78.93       20.08     55.94 o 
  -3   6  11      299.80      349.40     38.59 o 
  -2   6  11       36.16       47.59     28.89 o 
  -1   6  11       75.45       97.33     35.54 o 
   0   6  11      319.82      365.17     33.70 o 
   1   6  11      312.89      332.50     30.83 o 
   2   6  11      862.34      778.46     44.12 o 
   3   6  11     1851.49     1950.10     68.18 o 
   4   6  11     1371.64     1403.74     76.63 o 
   5   6  11      926.36      914.74     50.57 o 
   6   6  11      167.45      229.37     32.61 o 
   7   6  11       32.80      123.14     39.04 o 
   8   6  11        2.15       57.69     34.53 o 
   9   6  11        7.57      -27.42     52.08 o 
  -3   7  11      201.08      244.51     32.49 o 
  -2   7  11       64.57      144.29     31.25 o 
  -1   7  11       61.87      127.65     49.99 o 
   0   7  11       22.61       89.44     31.61 o 
   1   7  11      580.67      575.85     33.56 o 
   2   7  11     3530.33     3662.30    160.51 o 
   3   7  11     1054.72     1043.10     61.81 o 
   4   7  11      266.70      331.97     62.38 o 
   5   7  11      713.56      713.55     34.80 o 
   6   7  11      463.72      502.14     35.02 o 
   7   7  11       77.44       96.16     34.28 o 
   8   7  11        0.01       13.66     33.85 o 
   9   7  11       15.26      -38.92     72.02 o 
  -2   8  11      122.03      224.19     33.13 o 
  -1   8  11       30.20       46.11     31.84 o 
   0   8  11        8.26      -13.62     31.95 o 
   1   8  11      211.36      204.71     34.33 o 
   2   8  11     1301.72     1309.60    100.64 o 
   3   8  11     1741.42     1615.99     50.22 o 
   4   8  11     1273.54     1197.79     83.86 o 
   5   8  11      689.23      701.16     35.24 o 
   6   8  11      149.74      149.11     32.18 o 
   7   8  11       18.17      -11.84     33.55 o 
   8   8  11       56.24       76.35     34.34 o 
   0   9  11       12.82       80.43     32.68 o 
   1   9  11       57.30       19.34     31.85 o 
   2   9  11      805.25      703.20     33.12 o 
   3   9  11      942.83      876.46     33.25 o 
   4   9  11      412.19      332.49     56.83 o 
   5   9  11      988.39      984.87     42.69 o 
   6   9  11      466.72      452.06     38.16 o 
   7   9  11       24.82       38.28     31.66 o 
   2  10  11      739.49      664.97     32.51 o 
   3  10  11      455.08      498.10     74.30 o 
   4  10  11      202.71      197.79     36.58 o 
   5  10  11      516.95      454.34     34.93 o 
   6  10  11      299.17      255.08     35.28 o 
  -6  -9  12        3.28       51.91     56.50 o 
  -5  -9  12        0.54       38.40     41.45 o 
  -4  -9  12      223.01      304.72     43.71 o 
  -3  -9  12      277.60      216.40     47.80 o 
  -2  -9  12      133.65       37.05     42.89 o 
  -7  -8  12       12.37       84.17     36.33 o 
  -6  -8  12      175.72      157.22     32.75 o 
  -5  -8  12       35.98       68.36     38.17 o 
  -4  -8  12       86.53      196.65     56.95 o 
  -3  -8  12      521.89      545.60     47.36 o 
  -2  -8  12      468.02      525.16     47.34 o 
  -1  -8  12      336.80      312.41     52.78 o 
   0  -8  12       95.63      179.44     51.29 o 
  -8  -7  12      552.48      476.55     46.33 o 
  -7  -7  12        0.15       48.38     31.07 o 
  -6  -7  12       44.78       35.90     33.99 o 
  -5  -7  12       42.20       54.74     44.60 o 
  -4  -7  12      546.78      569.16     43.93 o 
  -3  -7  12     1241.07     1265.75     49.12 o 
  -2  -7  12      987.24     1061.74     73.61 o 
  -1  -7  12     1121.22     1103.95     49.70 o 
   0  -7  12      460.94      483.54     48.08 o 
   1  -7  12      163.64      245.46     55.95 o 
   2  -7  12       62.58      125.24     57.34 o 
  -8  -6  12      720.41      655.04     48.96 o 
  -7  -6  12       14.56       82.44     31.75 o 
  -6  -6  12       87.96      101.83     31.12 o 
  -5  -6  12       56.77      122.51     34.00 o 
  -4  -6  12      413.00      421.68     45.18 o 
  -3  -6  12     1573.96     1588.61     70.79 o 
  -2  -6  12      398.17      423.54     72.06 o 
  -1  -6  12     1162.87     1137.57     49.82 o 
   0  -6  12     2645.40     2652.06     54.26 o 
   1  -6  12      554.41      564.28     58.90 o 
   2  -6  12      290.94      372.29     65.46 o 
   3  -6  12       22.14       61.44     46.14 o 
  -8  -5  12      964.15      874.18     65.72 o 
  -7  -5  12        1.30       36.56     53.60 o 
  -6  -5  12      302.00      298.48     32.29 o 
  -5  -5  12      224.47      288.25     71.78 o 
  -4  -5  12      617.45      569.71     37.05 o 
  -3  -5  12     4537.93     4715.03     64.31 o 
  -2  -5  12     1810.18     1807.93     44.24 o 
  -1  -5  12     3183.84     3216.50     58.46 o 
   0  -5  12     1566.51     1595.97     54.74 o 
   1  -5  12      390.67      461.69     51.68 o 
   2  -5  12      564.27      551.93     44.62 o 
   3  -5  12      116.22      139.50     45.36 o 
   4  -5  12       45.79       64.54     47.05 o 
  -9  -4  12      411.03      349.63     31.61 o 
  -8  -4  12     1931.37     1928.10     38.23 o 
  -7  -4  12       20.05       77.82     32.05 o 
  -6  -4  12      134.10      139.38     31.17 o 
  -5  -4  12      873.41      838.82     36.64 o 
  -4  -4  12      767.51      780.94     54.50 o 
  -3  -4  12     5180.87     5027.61    150.54 o 
  -2  -4  12     2549.37     2552.37    111.54 o 
  -1  -4  12     6487.57     6549.50    226.97 o 
   0  -4  12    10294.30    10325.86    438.52 o 
   1  -4  12     1487.01     1435.88     46.93 o 
   2  -4  12      443.98      497.51     43.98 o 
   3  -4  12      500.42      546.60     44.37 o 
   4  -4  12      370.11      361.59     43.41 o 
   5  -4  12      243.89      270.34     45.62 o 
  -8  -3  12     1176.70     1130.56     37.09 o 
  -7  -3  12       80.80      229.00     63.95 o 
  -6  -3  12       38.11       85.81     63.96 o 
  -5  -3  12      947.68      964.37     57.57 o 
  -4  -3  12      221.04      202.00     35.69 o 
  -3  -3  12     6473.70     6343.56     90.75 o 
  -2  -3  12      702.68      597.81     38.79 o 
  -1  -3  12     5937.77     5759.51    189.26 o 
   0  -3  12    19439.10    19298.62   1292.83 o 
   1  -3  12     3293.09     3397.88     98.56 o 
   2  -3  12     1773.11     1688.63    102.06 o 
   3  -3  12      941.13      998.97     46.76 o 
   4  -3  12       77.08      104.09     43.66 o 
   5  -3  12      210.18      247.46     49.37 o 
   6  -3  12       78.97      161.08     50.98 o 
  -8  -2  12     1168.59     1271.65     82.26 o 
  -7  -2  12      117.59      120.73     31.11 o 
  -6  -2  12       56.76      114.37     29.27 o 
  -5  -2  12     1267.85     1273.88     33.53 o 
  -4  -2  12      330.14      365.46     46.55 o 
  -3  -2  12     9260.04     9172.49     55.78 o 
  -2  -2  12     3254.70     3227.47     56.90 o 
  -1  -2  12     8908.17     8481.80    165.00 o 
   0  -2  12    12820.58    12061.16    312.28 o 
   1  -2  12     2990.73     2839.24    113.51 o 
   2  -2  12     2646.35     2676.60     53.26 o 
   3  -2  12     3203.72     3014.64     92.89 o 
   4  -2  12      237.97      301.83     54.41 o 
   5  -2  12      772.07      790.53     49.18 o 
   6  -2  12        7.14       38.13     48.05 o 
  -8  -1  12     1249.49     1165.91     37.58 o 
  -7  -1  12      287.59      370.62     37.74 o 
  -6  -1  12       46.95       89.29     30.43 o 
  -5  -1  12     1307.45     1327.75     61.38 o 
  -4  -1  12       11.01       49.19     45.95 o 
  -3  -1  12     8616.96     8577.41     49.67 o 
  -2  -1  12     2837.53     2758.11     57.49 o 
  -1  -1  12    10094.82     9750.80    188.91 o 
   0  -1  12    40952.70    41346.04    356.68 o 
   1  -1  12     6038.57     5711.23    212.63 o 
   2  -1  12      851.56      761.42     56.00 o 
   3  -1  12     4144.44     3787.70    157.72 o 
   4  -1  12      257.75      350.46     84.04 o 
   5  -1  12      933.41      889.66    107.85 o 
   6  -1  12        1.04       59.96     49.74 o 
   7  -1  12      178.61      214.70     62.62 o 
  -8   0  12      626.41      577.13     31.69 o 
  -7   0  12      532.28      564.19     57.53 o 
  -6   0  12      134.03      267.14     62.96 o 
  -5   0  12      951.14      924.36     32.47 o 
  -4   0  12       36.68       56.51     39.65 o 
  -3   0  12     5957.56     5866.95     75.15 o 
  -2   0  12     4505.96     4445.72     45.73 o 
  -1   0  12     9654.52     9608.64    252.84 o 
   0   0  12    28296.20    28424.60    269.64 o 
   1   0  12     7990.93     7834.35    185.90 o 
   2   0  12     4916.13     4821.87     62.91 o 
   3   0  12     6425.26     6034.24     89.05 o 
   4   0  12       24.90       17.37     52.14 o 
   5   0  12     1223.65     1109.12     52.64 o 
   6   0  12        2.59       -1.42     43.32 o 
   7   0  12      283.47      272.25     40.78 o 
  -7   1  12      350.34      379.85     27.89 o 
  -6   1  12       99.73      119.20     37.51 o 
  -5   1  12      647.28      763.82     31.71 o 
  -4   1  12       90.80      146.78     38.18 o 
  -3   1  12     3854.50     3824.40     92.03 o 
  -2   1  12     1435.10     1330.36     37.03 o 
  -1   1  12     7092.39     6748.30    240.25 o 
   0   1  12    41441.73    40106.26   1146.51 o 
   1   1  12     9663.01     9413.41    159.35 o 
   2   1  12     2682.56     2721.32     88.92 o 
   3   1  12     8839.54     8471.32    368.15 o 
   4   1  12        0.73      -47.20     47.20 o 
   5   1  12     1592.36     1546.23    106.23 o 
   6   1  12      201.31      201.70     53.45 o 
   7   1  12      143.66      138.74     69.81 o 
   8   1  12     1246.64     1254.18    333.76 o 
  -7   2  12      305.62      316.25     33.17 o 
  -6   2  12       47.84      113.09     33.55 o 
  -5   2  12      432.74      507.95     31.55 o 
  -4   2  12       72.07       96.50     35.76 o 
  -3   2  12     2679.90     2726.59     38.01 o 
  -2   2  12     3899.99     3903.82     92.17 o 
  -1   2  12     4924.16     4685.31    116.80 o 
   0   2  12     9089.62     8143.27    144.60 o 
   1   2  12     8950.71     8670.80    126.84 o 
   2   2  12     6873.04     6767.30    234.93 o 
   3   2  12     9559.25     9393.43    416.97 o 
   4   2  12       87.70      128.48     44.14 o 
   5   2  12     1242.81     1261.54     44.84 o 
   6   2  12      144.71      163.18     37.53 o 
   7   2  12      104.32       94.90     47.10 o 
   8   2  12     1089.82     1088.93     57.26 o 
  -6   3  12      375.62      458.39     48.47 o 
  -5   3  12      129.16      204.24     37.02 o 
  -4   3  12        0.44      -19.51     30.33 o 
  -3   3  12      651.62      732.95     32.56 o 
  -2   3  12     2892.63     2936.58    114.50 o 
  -1   3  12     4611.70     4633.07     48.82 o 
   0   3  12    18021.60    17718.91    335.01 o 
   1   3  12     7519.28     7226.71    112.95 o 
   2   3  12     1388.61     1263.99     38.96 o 
   3   3  12     6977.49     6922.83    229.33 o 
   4   3  12      232.04      261.74     37.24 o 
   5   3  12      646.66      667.32     53.34 o 
   6   3  12       47.40       62.70     37.38 o 
   7   3  12      118.19      115.20     36.16 o 
   8   3  12     1165.91     1078.60     44.39 o 
  -6   4  12      179.12      297.01    135.90 o 
  -5   4  12      159.36      166.95     32.15 o 
  -4   4  12      242.61      246.84     29.87 o 
  -3   4  12      269.14      332.96     45.86 o 
  -2   4  12      666.47      616.63     37.81 o 
  -1   4  12     2459.79     2487.02     45.51 o 
   0   4  12     9351.22     8992.65    210.29 o 
   1   4  12     7415.09     7421.55    127.06 o 
   2   4  12     6567.07     6770.59    165.21 o 
   3   4  12     5423.22     5459.51    194.66 o 
   4   4  12      512.21      468.65     38.58 o 
   5   4  12      524.48      596.23     35.79 o 
   6   4  12      102.28      126.10     33.52 o 
   7   4  12       54.29      -10.40     38.21 o 
   8   4  12     1838.24     1792.33     45.41 o 
   9   4  12      349.26      386.43     36.50 o 
  -5   5  12       93.85      146.23     31.95 o 
  -4   5  12        8.25       79.75     44.81 o 
  -3   5  12       48.83      138.68     55.13 o 
  -2   5  12      980.76      941.42     46.91 o 
  -1   5  12      731.34      751.66     33.90 o 
   0   5  12      409.81      347.87     37.01 o 
   1   5  12     4876.41     4738.51    157.35 o 
   2   5  12     5295.59     5311.07    122.07 o 
   3   5  12     4803.96     4757.00    153.68 o 
   4   5  12      696.96      827.27     45.32 o 
   5   5  12       56.61       99.81     31.15 o 
   6   5  12      194.82      293.06     31.61 o 
   7   5  12       57.53       19.06     39.69 o 
   8   5  12      822.34      787.50     54.31 o 
   9   5  12      328.53      209.54     42.38 o 
  -4   6  12        9.74       43.53     38.43 o 
  -3   6  12        0.84       60.78     45.80 o 
  -2   6  12      289.18      259.41     33.84 o 
  -1   6  12     1006.48     1031.48     31.97 o 
   0   6  12     3103.12     2943.99     92.83 o 
   1   6  12     1346.59     1282.22     32.22 o 
   2   6  12     1059.78     1081.85     38.08 o 
   3   6  12     2151.33     2139.62     89.89 o 
   4   6  12      493.31      551.93     31.42 o 
   5   6  12       16.79       23.86     37.60 o 
   6   6  12       15.90       49.02     34.01 o 
   7   6  12       16.72       78.16     37.96 o 
   8   6  12      594.47      609.69     41.29 o 
   9   6  12      219.13      214.16     38.39 o 
  -3   7  12        0.02       73.52     33.60 o 
  -2   7  12       68.86       71.83     29.49 o 
  -1   7  12      225.17      220.60     30.37 o 
   0   7  12      174.34      192.57     52.96 o 
   1   7  12     1939.93     1921.49     67.04 o 
   2   7  12     3531.39     3460.51    147.15 o 
   3   7  12     1031.82      998.80     35.72 o 
   4   7  12      416.50      469.11     33.95 o 
   5   7  12        6.25       93.24     34.21 o 
   6   7  12        9.53      -17.14     33.66 o 
   7   7  12       43.92      117.65     33.80 o 
   8   7  12      485.23      509.36     33.96 o 
  -2   8  12        7.56       32.51     37.93 o 
  -1   8  12       79.26       62.99     42.20 o 
   0   8  12       83.95       84.53     52.73 o 
   1   8  12      457.07      502.79     35.15 o 
   2   8  12      949.93      973.80     52.77 o 
   3   8  12      880.60      861.88     50.67 o 
   4   8  12      158.41      195.65     33.74 o 
   5   8  12      162.17      159.29     32.19 o 
   6   8  12      110.49      118.54     33.39 o 
   7   8  12       26.20       74.68     33.66 o 
   8   8  12      173.67      165.86     34.84 o 
   0   9  12       58.36      136.86     38.93 o 
   1   9  12      135.97      169.28     46.14 o 
   2   9  12      455.48      386.05     34.45 o 
   3   9  12      307.27      383.09     37.07 o 
   4   9  12      200.32      214.80     35.53 o 
   5   9  12       61.33       45.90     36.45 o 
   6   9  12        0.12       -7.50     33.77 o 
   7   9  12        0.80      120.63     34.00 o 
   2  10  12      275.14      336.67     36.98 o 
   3  10  12      123.57      143.04     36.64 o 
   4  10  12       21.17       64.43     36.17 o 
   5  10  12       83.92       99.15     35.32 o 
   6  10  12       53.73      108.96     34.31 o 
  -5  -9  13      462.15      407.53     47.27 o 
  -4  -9  13      558.14      561.77     75.01 o 
  -3  -9  13      505.08      428.15     56.28 o 
  -2  -9  13      170.59       57.06     50.35 o 
  -7  -8  13      153.01      123.34     39.28 o 
  -6  -8  13      165.38      248.27     34.57 o 
  -5  -8  13      344.04      353.72     49.00 o 
  -4  -8  13      935.86      924.59     65.54 o 
  -3  -8  13      605.63      668.93     92.37 o 
  -2  -8  13      476.21      532.98     46.99 o 
  -1  -8  13      310.29      351.23     68.74 o 
   0  -8  13       10.85       43.76     61.92 o 
  -8  -7  13       52.56       24.66     30.03 o 
  -7  -7  13      246.52      266.14     31.97 o 
  -6  -7  13      419.32      493.82     42.85 o 
  -5  -7  13      345.68      327.83     34.55 o 
  -4  -7  13      640.12      575.78     39.66 o 
  -3  -7  13      583.73      559.02     56.51 o 
  -2  -7  13      742.21      758.06     48.63 o 
  -1  -7  13      519.29      525.66     75.08 o 
   0  -7  13       46.62      100.60     51.08 o 
   1  -7  13        7.83       69.04    103.58 o 
   2  -7  13        3.49       68.74     59.57 o 
  -8  -6  13       27.88       41.01     33.52 o 
  -7  -6  13      194.65      219.34     44.36 o 
  -6  -6  13      165.54      261.61     31.41 o 
  -5  -6  13      332.84      413.90     54.74 o 
  -4  -6  13     1521.23     1565.48    152.00 o 
  -3  -6  13      774.01      755.36     40.51 o 
  -2  -6  13      134.79      169.04     96.98 o 
  -1  -6  13      558.08      533.39     48.60 o 
   0  -6  13      352.32      352.45     48.87 o 
   1  -6  13        3.46       67.71     77.26 o 
   2  -6  13       11.73       81.48     54.89 o 
   3  -6  13      117.64       94.49     49.19 o 
  -8  -5  13        9.25       61.82     34.22 o 
  -7  -5  13      211.34      172.29     31.93 o 
  -6  -5  13       71.68       78.35     34.08 o 
  -5  -5  13      116.69      121.66     32.10 o 
  -4  -5  13     1651.06     1620.04     39.51 o 
  -3  -5  13      964.57      972.42     48.37 o 
  -2  -5  13      382.65      332.34     40.07 o 
  -1  -5  13     1075.86     1112.22     68.82 o 
   0  -5  13       72.62       73.35     47.55 o 
   1  -5  13       41.39       48.11     49.80 o 
   2  -5  13        2.82       46.96     46.35 o 
   3  -5  13       36.02       46.71     44.91 o 
   4  -5  13      244.64      281.76     49.23 o 
  -8  -4  13      129.91      224.25     35.00 o 
  -7  -4  13       87.85       97.62     43.29 o 
  -6  -4  13      320.89      329.56     34.92 o 
  -5  -4  13       53.11       98.22     32.85 o 
  -4  -4  13      673.25      741.10     49.03 o 
  -3  -4  13      605.90      600.39     37.29 o 
  -2  -4  13      373.35      361.56     38.38 o 
  -1  -4  13     1412.94     1486.39     73.29 o 
   0  -4  13      704.61      740.10     43.22 o 
   1  -4  13        0.78       26.03     43.82 o 
   2  -4  13        0.84       44.44     42.66 o 
   3  -4  13       44.05      100.93     44.29 o 
   4  -4  13      514.02      473.12     47.97 o 
   5  -4  13      290.54      249.11     57.52 o 
  -8  -3  13        4.38       -7.04     32.97 o 
  -7  -3  13       36.13       43.82     45.00 o 
  -6  -3  13       48.30       60.74     29.80 o 
  -5  -3  13        1.14      -28.32     32.74 o 
  -4  -3  13     1156.34     1137.18     33.46 o 
  -3  -3  13      475.44      492.14     36.67 o 
  -2  -3  13        2.82      -14.41     35.89 o 
  -1  -3  13     1006.01     1009.52     47.81 o 
   0  -3  13      877.23      915.87     43.37 o 
   1  -3  13       16.14       72.47     49.71 o 
   2  -3  13       78.58      190.81     51.37 o 
   3  -3  13        0.67       65.86     52.15 o 
   4  -3  13      341.92      404.05     57.10 o 
   5  -3  13      238.97      266.20     72.02 o 
   6  -3  13      174.53      141.33     54.76 o 
  -8  -2  13        7.63      147.91     37.54 o 
  -7  -2  13        9.79       66.00     39.56 o 
  -6  -2  13      167.01      218.78     32.37 o 
  -5  -2  13        1.04       17.68     30.25 o 
  -4  -2  13       14.07       95.03     36.92 o 
  -3  -2  13      175.53      203.57     36.92 o 
  -2  -2  13       11.95       63.67     43.00 o 
  -1  -2  13      751.02      724.92     36.27 o 
   0  -2  13      228.61      211.54     38.29 o 
   1  -2  13       42.09       36.26     43.97 o 
   2  -2  13       31.79       65.99     47.36 o 
   3  -2  13        0.87       15.81     50.87 o 
   4  -2  13      406.68      435.10     73.42 o 
   5  -2  13      241.57      175.23     52.44 o 
   6  -2  13       27.73       80.86     56.80 o 
  -8  -1  13        3.27       90.60     43.01 o 
  -7  -1  13       27.20      -55.94     99.89 o 
  -6  -1  13       19.45       35.68     32.97 o 
  -5  -1  13        2.89        2.70     37.29 o 
  -4  -1  13      199.91      184.84     38.17 o 
  -3  -1  13       23.69       19.27     32.43 o 
  -2  -1  13       11.43       38.05     37.92 o 
  -1  -1  13      185.08      143.45     39.35 o 
   0  -1  13      482.91      447.59     69.07 o 
   1  -1  13       17.00       19.35     42.28 o 
   2  -1  13        3.36       69.46     55.11 o 
   3  -1  13       10.58       42.49     52.04 o 
   4  -1  13      399.95      369.20     74.35 o 
   5  -1  13      234.69      144.22     50.61 o 
   6  -1  13       31.35       29.44    111.32 o 
   7  -1  13       62.85      222.12     70.40 o 
  -8   0  13        8.21       61.36     53.63 o 
  -7   0  13        6.03       34.42     46.95 o 
  -6   0  13       16.25       23.45     29.40 o 
  -5   0  13       38.33       84.88     32.33 o 
  -4   0  13      228.87      235.65     45.41 o 
  -3   0  13       14.01      105.99     34.00 o 
  -2   0  13       14.45      -23.72     38.88 o 
  -1   0  13        1.93       30.29     35.19 o 
   0   0  13        2.10      -28.70     36.87 o 
   1   0  13       30.09       28.99     41.92 o 
   2   0  13      170.25      147.57     66.05 o 
   3   0  13       42.25       63.80     74.16 o 
   4   0  13      200.42      207.98     52.87 o 
   5   0  13      125.92       80.21     45.41 o 
   6   0  13       12.28       42.96     47.90 o 
   7   0  13       41.93      127.56     49.01 o 
  -7   1  13       29.59       80.24     32.25 o 
  -6   1  13        0.33        1.71     39.36 o 
  -5   1  13       22.76       26.40     51.99 o 
  -4   1  13      284.81      298.20     37.02 o 
  -3   1  13      187.46      246.28     35.58 o 
  -2   1  13       89.03      137.40     34.10 o 
  -1   1  13      280.10      269.35     38.15 o 
   0   1  13      105.74       60.04     45.76 o 
   1   1  13       18.15       60.33     43.50 o 
   2   1  13      159.78      182.56     41.38 o 
   3   1  13        0.08       64.53     74.90 o 
   4   1  13        0.01       11.74     67.64 o 
   5   1  13        5.75       46.41     49.26 o 
   6   1  13        1.25      -49.16     49.16 o 
   7   1  13        6.96       77.18     58.24 o 
   8   1  13       15.62      104.09     72.02 o 
  -7   2  13       23.84       90.03     41.96 o 
  -6   2  13      101.38       87.07     35.01 o 
  -5   2  13        0.67       14.64     34.86 o 
  -4   2  13      238.02      263.32     59.69 o 
  -3   2  13      693.61      770.08     41.26 o 
  -2   2  13      358.43      365.06     31.12 o 
  -1   2  13      765.18      737.30     41.44 o 
   0   2  13      427.75      397.38     37.21 o 
   1   2  13       28.04       66.12     40.20 o 
   2   2  13        3.25      101.92     39.31 o 
   3   2  13        6.63       32.90     37.80 o 
   4   2  13        7.27       67.52     40.93 o 
   5   2  13        4.12       65.53     37.84 o 
   6   2  13        4.75       66.12     44.04 o 
   7   2  13        2.70       83.30     70.25 o 
   8   2  13        0.02      227.87     71.21 o 
  -6   3  13        0.79      -32.24     32.24 o 
  -5   3  13       59.32      161.13     28.12 o 
  -4   3  13      481.72      540.65     70.35 o 
  -3   3  13      443.35      490.69     41.73 o 
  -2   3  13      518.30      494.30     42.51 o 
  -1   3  13     1779.03     1720.00     44.15 o 
   0   3  13     1844.29     1807.96     39.44 o 
   1   3  13       28.27       58.52     38.07 o 
   2   3  13      146.10      156.33     38.79 o 
   3   3  13       74.86      154.78     39.99 o 
   4   3  13      258.06      192.31     40.74 o 
   5   3  13      183.81      190.44     44.69 o 
   6   3  13       56.80       26.43     38.90 o 
   7   3  13       35.93       91.12     35.78 o 
   8   3  13       20.08      106.32     34.84 o 
  -5   4  13        2.34       40.38     32.37 o 
  -4   4  13      194.76      119.14     35.73 o 
  -3   4  13      727.64      751.88     38.63 o 
  -2   4  13      145.46      162.95     36.82 o 
  -1   4  13     1640.66     1569.14     55.27 o 
   0   4  13     2341.93     2170.91     55.06 o 
   1   4  13      253.46      306.21     41.52 o 
   2   4  13      199.37      227.13     33.68 o 
   3   4  13      110.87      174.52     36.59 o 
   4   4  13      158.73      142.79     34.76 o 
   5   4  13      270.67      263.71     53.95 o 
   6   4  13       14.00       -8.90     35.85 o 
   7   4  13      161.06      229.73     37.58 o 
   8   4  13       63.99      147.21     34.57 o 
  -5   5  13       24.30       82.30     54.21 o 
  -4   5  13      238.32      230.88     33.87 o 
  -3   5  13      696.07      662.50     32.68 o 
  -2   5  13     1380.49     1374.02     34.18 o 
  -1   5  13      976.08     1014.52     34.43 o 
   0   5  13      585.95      588.76     39.72 o 
   1   5  13      259.05      308.73     33.59 o 
   2   5  13      274.36      309.09     35.55 o 
   3   5  13      369.17      418.10     38.99 o 
   4   5  13      523.29      589.64     37.36 o 
   5   5  13      524.86      588.83     34.88 o 
   6   5  13       18.65      -11.31     33.12 o 
   7   5  13      128.74      139.23     37.80 o 
   8   5  13      152.50      195.60     32.30 o 
  -4   6  13       52.56       67.41     38.61 o 
  -3   6  13      411.62      357.87     31.51 o 
  -2   6  13      565.24      601.65     33.84 o 
  -1   6  13     1920.15     1924.29     34.51 o 
   0   6  13     3139.01     2953.09    115.34 o 
   1   6  13      160.50      192.73     34.99 o 
   2   6  13      113.97      161.19     34.72 o 
   3   6  13      153.44      202.01     33.50 o 
   4   6  13      255.16      289.79     33.32 o 
   5   6  13      517.15      548.42     42.93 o 
   6   6  13      182.75      232.85     33.96 o 
   7   6  13      277.11      375.85     43.71 o 
   8   6  13      208.42      311.84     65.78 o 
  -3   7  13      243.96      195.51     31.25 o 
  -2   7  13      449.79      390.97     30.22 o 
  -1   7  13      780.32      806.29     61.86 o 
   0   7  13      698.54      599.66     38.73 o 
   1   7  13      876.84      912.22     32.28 o 
   2   7  13      554.83      527.87     45.10 o 
   3   7  13      219.70      238.86     32.23 o 
   4   7  13       58.26       75.97     31.88 o 
   5   7  13      464.84      494.08     44.29 o 
   6   7  13       85.00      111.06     30.16 o 
   7   7  13      371.89      303.32     33.02 o 
   8   7  13      367.55      384.57     56.52 o 
  -1   8  13      477.44      368.67     45.75 o 
   0   8  13      531.20      489.92     52.10 o 
   1   8  13      370.99      422.51     49.35 o 
   2   8  13      241.89      302.82     52.52 o 
   3   8  13      238.66      248.43     32.21 o 
   4   8  13      102.22      163.04     41.55 o 
   5   8  13      223.39      258.85     34.00 o 
   6   8  13       58.81      146.01     48.94 o 
   7   8  13      221.92      257.94     31.87 o 
   8   8  13      294.98      276.31     31.86 o 
   0   9  13      625.19      427.77     38.50 o 
   1   9  13      290.97      263.80     44.85 o 
   2   9  13      225.74      198.70     32.02 o 
   3   9  13       82.72      127.15     33.58 o 
   4   9  13        2.27      -30.48     34.39 o 
   5   9  13      159.48      141.94     33.85 o 
   6   9  13      232.08      189.85     32.60 o 
   7   9  13      218.88      211.55     46.31 o 
   3  10  13       88.64      104.69     39.01 o 
   4  10  13        2.06       14.94     33.18 o 
   5  10  13       93.73       52.85     31.64 o 
  -5  -9  14      189.03      158.20     66.05 o 
  -4  -9  14       89.80      182.21     72.02 o 
  -3  -9  14       21.63       79.14     42.67 o 
  -7  -8  14      211.78      218.12     35.17 o 
  -6  -8  14      623.26      583.60     44.70 o 
  -5  -8  14      464.38      500.95     52.55 o 
  -4  -8  14      247.08      307.92     47.36 o 
  -3  -8  14       93.52       97.44     46.10 o 
  -2  -8  14        0.07       25.37     47.07 o 
  -1  -8  14        7.07       48.84     50.70 o 
   0  -8  14       14.86       94.89     52.01 o 
  -7  -7  14      588.76      464.40     50.52 o 
  -6  -7  14      689.42      696.24     46.29 o 
  -5  -7  14      623.27      637.79     37.73 o 
  -4  -7  14      427.19      405.79     44.38 o 
  -3  -7  14      141.23      198.88     47.33 o 
  -2  -7  14       65.93       60.10     47.05 o 
  -1  -7  14        3.52        4.28     47.02 o 
   0  -7  14       62.50       14.75     51.07 o 
   1  -7  14      264.07      198.91     56.77 o 
  -8  -6  14       79.34      110.03     54.87 o 
  -7  -6  14      918.25      882.38     32.63 o 
  -6  -6  14     1422.43     1320.11     34.54 o 
  -5  -6  14     1912.35     1829.11     54.83 o 
  -4  -6  14     1319.48     1357.79     70.94 o 
  -3  -6  14      316.07      297.25     43.40 o 
  -2  -6  14        6.85       32.80     42.80 o 
  -1  -6  14        1.23       79.50     53.75 o 
   0  -6  14      227.17      225.57     51.57 o 
   1  -6  14      564.28      501.70     68.26 o 
   2  -6  14      465.63      463.50     60.16 o 
   3  -6  14      238.56      220.33     51.56 o 
  -8  -5  14       45.51       44.24     32.00 o 
  -7  -5  14      954.73      991.91     32.88 o 
  -6  -5  14     1311.40     1284.58     63.71 o 
  -5  -5  14     2232.20     2219.02     51.08 o 
  -4  -5  14     3594.26     3575.91    118.00 o 
  -3  -5  14      920.33      898.06     40.34 o 
  -2  -5  14      180.32      233.18     56.99 o 
  -1  -5  14       43.17       79.80     41.38 o 
   0  -5  14       85.12      127.16     44.08 o 
   1  -5  14      530.63      546.41     46.01 o 
   2  -5  14     1458.31     1397.51     48.50 o 
   3  -5  14      629.24      572.55     47.16 o 
   4  -5  14      272.77      305.70     49.99 o 
  -8  -4  14       93.80      193.91     33.91 o 
  -7  -4  14     1864.27     1819.78     48.82 o 
  -6  -4  14     1002.50      914.03     52.06 o 
  -5  -4  14     2449.22     2381.38     57.91 o 
  -4  -4  14     4236.58     4226.50    104.36 o 
  -3  -4  14      716.69      675.86     39.37 o 
  -2  -4  14      449.20      490.38     42.14 o 
  -1  -4  14      300.28      330.19     49.07 o 
   0  -4  14      423.83      462.40     51.23 o 
   1  -4  14     1357.12     1378.48     45.92 o 
   2  -4  14      306.65      310.13     45.22 o 
   3  -4  14      550.43      592.59     46.88 o 
   4  -4  14      735.55      706.20     57.04 o 
   5  -4  14      451.32      406.58     54.42 o 
  -8  -3  14       34.46      121.51     28.79 o 
  -7  -3  14     2157.83     2089.38     68.31 o 
  -6  -3  14     2335.78     2275.96     35.11 o 
  -5  -3  14     4042.83     4016.23    102.25 o 
  -4  -3  14     6619.65     6413.24     98.31 o 
  -3  -3  14     1037.31     1055.95     44.53 o 
  -2  -3  14       28.15       50.35     31.23 o 
  -1  -3  14      799.04      830.19     36.99 o 
   0  -3  14      448.26      477.86     40.36 o 
   1  -3  14     2303.57     2391.13    132.55 o 
   2  -3  14     1592.16     1489.57    104.79 o 
   3  -3  14     1436.29     1277.61     89.83 o 
   4  -3  14      599.41      594.99     53.82 o 
   5  -3  14      562.81      523.99     73.13 o 
  -8  -2  14       20.41      137.85     33.08 o 
  -7  -2  14     1693.56     1654.51     65.84 o 
  -6  -2  14      981.80     1021.35     39.44 o 
  -5  -2  14     3819.31     3752.22     94.13 o 
  -4  -2  14    13785.10    13461.68    155.57 o 
  -3  -2  14     1683.06     1654.72     75.39 o 
  -2  -2  14      209.59      272.11     51.85 o 
  -1  -2  14     2366.32     2370.22     44.78 o 
   0  -2  14      252.48      250.57     37.78 o 
   1  -2  14     2797.15     2819.43    107.98 o 
   2  -2  14     1659.45     1608.03     77.48 o 
   3  -2  14     2409.55     2392.85    141.80 o 
   4  -2  14     2673.83     2596.34    238.96 o 
   5  -2  14      948.40      878.41     53.19 o 
   6  -2  14      576.02      605.08     72.02 o 
  -8  -1  14        0.51      -24.00     57.32 o 
  -7  -1  14     1821.22     1978.01     78.73 o 
  -6  -1  14     1075.17     1028.18     32.54 o 
  -5  -1  14     2461.89     2469.29     34.95 o 
  -4  -1  14    10073.36    10039.58    263.52 o 
  -3  -1  14     1842.31     1915.43     36.79 o 
  -2  -1  14      581.20      575.08     37.20 o 
  -1  -1  14     4439.27     4352.39     95.27 o 
   0  -1  14      191.47      187.37     36.80 o 
   1  -1  14     4370.99     4303.54    108.47 o 
   2  -1  14       44.80      106.26     53.09 o 
   3  -1  14     1862.00     1651.78    102.65 o 
   4  -1  14     5299.45     5331.38    185.99 o 
   5  -1  14     1946.97     1808.13     50.76 o 
   6  -1  14     1050.22      895.34     65.20 o 
   7  -1  14      242.55      258.53     72.17 o 
  -7   0  14     1492.53     1409.74     76.64 o 
  -6   0  14     1221.88     1196.43     40.58 o 
  -5   0  14     2193.17     2260.50     33.82 o 
  -4   0  14     8516.73     8671.98    153.50 o 
  -3   0  14     1589.69     1587.42     35.60 o 
  -2   0  14      219.58      201.45     39.34 o 
  -1   0  14     6285.83     6394.18    186.84 o 
   0   0  14        6.36       -7.98     36.07 o 
   1   0  14     5015.51     5008.87    126.64 o 
   2   0  14      508.75      575.22     48.46 o 
   3   0  14     2287.33     2138.58     64.80 o 
   4   0  14     4601.92     4391.00     85.88 o 
   5   0  14     1868.15     1777.55     54.00 o 
   6   0  14     1492.41     1351.03    116.37 o 
   7   0  14      708.79      516.40     72.61 o 
  -7   1  14      722.01      633.10     49.75 o 
  -6   1  14      864.35      874.65     43.66 o 
  -5   1  14     1984.81     1938.43     63.33 o 
  -4   1  14    10252.32    10211.46    196.92 o 
  -3   1  14     1824.12     1838.51     65.12 o 
  -2   1  14       35.36       86.01     41.34 o 
  -1   1  14     7176.36     6892.35    165.34 o 
   0   1  14       87.92       65.45     38.29 o 
   1   1  14     5360.81     5190.51    111.09 o 
   2   1  14       76.41      105.45     43.49 o 
   3   1  14     2052.09     2047.90    145.45 o 
   4   1  14    10125.62     9710.84    345.52 o 
   5   1  14     2305.11     2179.11     90.86 o 
   6   1  14     1175.13     1083.36    164.95 o 
   7   1  14     1097.27     1093.91     73.28 o 
   8   1  14        0.36      152.01     71.73 o 
  -7   2  14      427.02      438.16     73.57 o 
  -6   2  14      498.20      532.00     49.19 o 
  -5   2  14      742.79      658.10     32.37 o 
  -4   2  14     5919.47     5971.33    199.45 o 
  -3   2  14     2615.87     2677.28     89.34 o 
  -2   2  14      944.26      957.97     43.18 o 
  -1   2  14     6481.78     6380.28    159.02 o 
   0   2  14      133.74      157.29     33.98 o 
   1   2  14     4339.96     4252.96    164.86 o 
   2   2  14       75.39      145.90     39.79 o 
   3   2  14     1524.07     1565.80     59.31 o 
   4   2  14    11501.60    11439.49    264.53 o 
   5   2  14     3213.00     3149.97     56.21 o 
   6   2  14     1536.34     1420.86     61.04 o 
   7   2  14     1406.18     1386.11     45.32 o 
   8   2  14        6.12       25.06     98.23 o 
  -6   3  14      484.95      480.16     32.92 o 
  -5   3  14      440.87      408.83     30.36 o 
  -4   3  14     1944.50     2046.99     94.70 o 
  -3   3  14     1571.56     1612.50     33.10 o 
  -2   3  14      656.74      653.92     63.74 o 
  -1   3  14     5962.88     5965.19     61.47 o 
   0   3  14     1027.81     1052.08     34.39 o 
   1   3  14     3137.26     3171.40     83.47 o 
   2   3  14      241.99      282.16     35.05 o 
   3   3  14      795.96      763.25     40.39 o 
   4   3  14    11894.37    11607.97    416.63 o 
   5   3  14     3335.62     3253.28     86.29 o 
   6   3  14     1673.54     1589.34     52.87 o 
   7   3  14     2214.10     2185.21     52.20 o 
   8   3  14       29.99       95.82     39.04 o 
  -5   4  14      436.40      386.58     45.41 o 
  -4   4  14     2280.13     2231.03    107.24 o 
  -3   4  14      956.82     1045.11     37.41 o 
  -2   4  14        4.16       -5.73     32.28 o 
  -1   4  14     3722.59     3579.26     53.61 o 
   0   4  14     1130.09     1132.61     51.66 o 
   1   4  14     1600.98     1608.70     88.19 o 
   2   4  14       60.27      102.07     37.39 o 
   3   4  14      442.90      433.87     34.68 o 
   4   4  14     6422.01     6357.74    197.92 o 
   5   4  14     2572.99     2565.60     48.82 o 
   6   4  14     1096.94     1097.06     58.57 o 
   7   4  14     2482.39     2412.83     80.98 o 
   8   4  14       52.01        5.33     32.89 o 
  -4   5  14      565.70      538.25     31.79 o 
  -3   5  14     1164.37     1115.37     35.77 o 
  -2   5  14     1441.91     1495.71     32.61 o 
  -1   5  14     1506.19     1545.38     34.36 o 
   0   5  14      275.99      307.34     35.37 o 
   1   5  14      652.60      741.54     35.23 o 
   2   5  14       23.70       68.19     37.75 o 
   3   5  14      300.17      381.77     33.59 o 
   4   5  14     7730.83     7819.62    333.19 o 
   5   5  14     2283.64     2338.20    105.87 o 
   6   5  14      675.24      720.41     52.17 o 
   7   5  14     1783.23     1755.78     71.29 o 
   8   5  14       59.76       29.86     36.94 o 
  -4   6  14      175.15      237.80     50.69 o 
  -3   6  14      446.57      424.29     31.73 o 
  -2   6  14      193.56      249.71     29.08 o 
  -1   6  14     1466.81     1453.69     44.32 o 
   0   6  14     1301.15     1359.95     34.07 o 
   1   6  14      262.60      355.09     32.65 o 
   2   6  14       27.14       44.86     37.04 o 
   3   6  14      133.36      184.74     34.58 o 
   4   6  14     4052.88     4022.83    168.05 o 
   5   6  14     2110.65     2163.88     81.74 o 
   6   6  14      970.60      973.39     58.07 o 
   7   6  14     1632.15     1611.23     63.06 o 
   8   6  14       98.06      116.75     47.42 o 
  -2   7  14      178.69      101.61     47.52 o 
  -1   7  14      525.92      522.54     38.93 o 
   0   7  14      242.07      254.42     29.83 o 
   1   7  14        4.63       42.21     31.11 o 
   2   7  14       54.06       11.97     40.74 o 
   3   7  14        7.14       17.77     30.87 o 
   4   7  14      894.67      899.85     55.13 o 
   5   7  14     1166.77     1101.18     33.78 o 
   6   7  14      541.24      519.98     44.26 o 
   7   7  14     1296.98     1279.04     59.75 o 
   8   7  14      122.68      118.74     33.05 o 
  -1   8  14      168.67      131.22     31.50 o 
   0   8  14      173.23      188.76     33.90 o 
   1   8  14        0.20      -32.15     32.15 o 
   2   8  14        0.19       88.04     38.24 o 
   3   8  14       29.41       75.01     43.46 o 
   4   8  14     1076.91     1095.90     43.69 o 
   5   8  14      491.51      553.69     34.27 o 
   6   8  14      261.24      224.17     32.22 o 
   7   8  14      572.18      583.88     41.55 o 
   0   9  14      137.61       43.50     51.63 o 
   1   9  14        4.38      -44.41     44.41 o 
   2   9  14        0.01      125.76     31.57 o 
   3   9  14        1.94       78.02     31.79 o 
   4   9  14      138.89      178.43     33.48 o 
   5   9  14      445.67      370.63     34.57 o 
   6   9  14      283.22      272.83     32.21 o 
   7   9  14      314.15      277.76     32.90 o 
   3  10  14        0.42       31.23     44.25 o 
   4  10  14       24.74       35.40     39.90 o 
  -6  -8  15      309.95      287.74     42.54 o 
  -5  -8  15       40.44       62.78     39.56 o 
  -4  -8  15        9.70      191.96     66.72 o 
  -3  -8  15        9.00       37.97     44.08 o 
  -2  -8  15      241.86      256.99     68.67 o 
  -1  -8  15      478.36      493.90     52.56 o 
  -7  -7  15      191.01      162.01     33.58 o 
  -6  -7  15      259.40      273.66     48.36 o 
  -5  -7  15       78.66      119.07     39.78 o 
  -4  -7  15       23.20       45.39     38.67 o 
  -3  -7  15        0.96       57.94     67.53 o 
  -2  -7  15      281.41      318.77     47.35 o 
  -1  -7  15      494.61      542.94     69.59 o 
   0  -7  15      432.22      393.25     52.70 o 
   1  -7  15      629.60      629.37     57.96 o 
  -8  -6  15       77.67      156.85     32.57 o 
  -7  -6  15      152.58      168.18     34.33 o 
  -6  -6  15      459.65      442.67     54.00 o 
  -5  -6  15      183.60      205.89     36.37 o 
  -4  -6  15        6.77       -6.28     36.48 o 
  -3  -6  15        0.02       70.72     34.98 o 
  -2  -6  15       88.91      125.60     53.75 o 
  -1  -6  15      636.69      682.77    112.46 o 
   0  -6  15      530.53      532.87     49.27 o 
   1  -6  15      672.10      640.86     57.05 o 
   2  -6  15      582.40      622.58     56.05 o 
  -8  -5  15      123.05      128.47     30.04 o 
  -7  -5  15       76.44      126.63     31.65 o 
  -6  -5  15      153.81      118.47     29.98 o 
  -5  -5  15      262.47      339.68     35.03 o 
  -4  -5  15      111.33      122.01     34.37 o 
  -3  -5  15        0.78       52.27     34.46 o 
  -2  -5  15      187.41      179.78     38.89 o 
  -1  -5  15      536.05      521.86     55.04 o 
   0  -5  15      432.89      470.88     45.71 o 
   1  -5  15      705.02      713.46     46.75 o 
   2  -5  15     1118.44     1094.34     50.10 o 
   3  -5  15      267.31      256.98     49.21 o 
  -8  -4  15       27.72       36.37     29.51 o 
  -7  -4  15       47.42       49.57     47.52 o 
  -6  -4  15       62.90      184.53     33.90 o 
  -5  -4  15      217.83      264.30     32.33 o 
  -4  -4  15       78.62      125.21     32.99 o 
  -3  -4  15        0.08       41.49     36.40 o 
  -2  -4  15       43.41       79.55     35.99 o 
  -1  -4  15      543.17      563.27     40.87 o 
   0  -4  15      663.35      689.97     41.66 o 
   1  -4  15      699.50      741.76     74.90 o 
   2  -4  15      379.39      365.51     51.86 o 
   3  -4  15       76.81       65.52     52.28 o 
   4  -4  15      230.69      226.83     57.21 o 
  -8  -3  15       69.15       88.85     34.64 o 
  -7  -3  15       26.20        5.22     46.51 o 
  -6  -3  15       60.78       77.74     30.13 o 
  -5  -3  15      234.22      202.61     47.94 o 
  -4  -3  15        8.32       53.43     35.07 o 
  -3  -3  15       11.94       35.61     33.65 o 
  -2  -3  15        0.06       30.21     34.88 o 
  -1  -3  15      267.51      341.11     35.39 o 
   0  -3  15      915.06      923.54     41.82 o 
   1  -3  15      773.45      813.87     44.27 o 
   2  -3  15      719.42      686.02     46.88 o 
   3  -3  15      288.50      359.87     56.79 o 
   4  -3  15        1.12      102.04     56.01 o 
   5  -3  15       17.40      112.84     49.86 o 
  -8  -2  15        0.43       51.48     32.00 o 
  -7  -2  15        0.08       11.07     49.83 o 
  -6  -2  15        9.59       22.58     41.11 o 
  -5  -2  15      107.38      157.28     34.70 o 
  -4  -2  15      340.77      348.51     35.88 o 
  -3  -2  15        2.85      -35.44     35.44 o 
  -2  -2  15       45.31       92.39     36.09 o 
  -1  -2  15      102.89      134.74     35.31 o 
   0  -2  15      549.48      536.91     40.76 o 
   1  -2  15      439.51      452.79     41.37 o 
   2  -2  15      492.23      463.32     51.78 o 
   3  -2  15      203.93      226.30    102.36 o 
   4  -2  15      215.36      224.08     72.72 o 
   5  -2  15      119.08      131.69     48.63 o 
   6  -2  15        4.58        8.40     71.80 o 
  -8  -1  15       10.07      140.30     46.60 o 
  -7  -1  15       10.74       75.62     32.50 o 
  -6  -1  15       17.66       94.13     45.89 o 
  -5  -1  15        2.90       15.45     28.18 o 
  -4  -1  15       44.74      121.30     31.62 o 
  -3  -1  15       10.32       -9.77     30.67 o 
  -2  -1  15      170.77      205.84     36.67 o 
  -1  -1  15        4.14      -11.66     40.62 o 
   0  -1  15      151.23      190.92     37.43 o 
   1  -1  15      161.10      154.97     44.26 o 
   2  -1  15       41.01       95.80     51.27 o 
   3  -1  15      118.74      105.18     55.44 o 
   4  -1  15       89.89      166.83     49.22 o 
   5  -1  15       35.87      -10.40     63.91 o 
   6  -1  15       38.46       36.34     48.80 o 
  -7   0  15       40.51      142.01     46.74 o 
  -6   0  15       16.94       34.80     33.78 o 
  -5   0  15        9.21       89.99     31.07 o 
  -4   0  15        6.62      -30.17     30.17 o 
  -3   0  15        7.54      -12.24     34.88 o 
  -2   0  15       24.03       54.51     37.18 o 
  -1   0  15        1.29       12.13     42.91 o 
   0   0  15       86.69      133.05     33.48 o 
   1   0  15        5.18       21.75     38.57 o 
   2   0  15        2.59        1.69     42.05 o 
   3   0  15       31.68       99.99     40.62 o 
   4   0  15        3.52      101.87     50.85 o 
   5   0  15        3.32       11.10     39.61 o 
   6   0  15        3.90       89.64     69.89 o 
   7   0  15        0.00        9.88     70.48 o 
  -7   1  15       49.66      102.73     64.93 o 
  -6   1  15        9.66       81.91     31.00 o 
  -5   1  15      212.27      231.19     34.39 o 
  -4   1  15      136.73      247.63     35.32 o 
  -3   1  15        5.58       33.38     40.43 o 
  -2   1  15       66.36       68.62     39.88 o 
  -1   1  15        6.56        1.92     35.60 o 
   0   1  15      112.14      148.17     38.63 o 
   1   1  15       62.67       76.99     35.93 o 
   2   1  15       37.20       78.20     39.21 o 
   3   1  15       11.93       93.06     52.00 o 
   4   1  15       75.04       31.93     48.93 o 
   5   1  15        2.53      106.71     50.33 o 
   6   1  15       14.96       42.05     84.11 o 
   7   1  15        1.70       51.23     70.03 o 
  -6   2  15       93.17       24.83     32.28 o 
  -5   2  15      180.25      195.57     37.10 o 
  -4   2  15      382.59      342.70     35.93 o 
  -3   2  15        0.83       41.10     31.22 o 
  -2   2  15        4.94      190.12     48.06 o 
  -1   2  15        8.22       17.38     36.48 o 
   0   2  15      205.09      239.41     35.77 o 
   1   2  15      378.06      423.80     36.56 o 
   2   2  15      144.15      109.35     40.90 o 
   3   2  15      136.24      205.30     37.50 o 
   4   2  15      338.99      332.37     41.74 o 
   5   2  15       26.26       20.50     64.98 o 
   6   2  15        5.05       13.56     69.07 o 
   7   2  15        1.99      -34.36     49.64 o 
   8   2  15        0.27      109.47     58.75 o 
  -6   3  15       29.10       47.54     70.75 o 
  -5   3  15      329.96      307.21     30.59 o 
  -4   3  15      251.67      328.40     48.44 o 
  -3   3  15        0.61       62.27     38.91 o 
  -2   3  15        4.59       31.56     34.04 o 
  -1   3  15        0.21        6.03     33.57 o 
   0   3  15     1004.07     1042.18     38.08 o 
   1   3  15      743.10      758.61     43.45 o 
   2   3  15       21.09      102.96     36.36 o 
   3   3  15      388.79      300.56     35.33 o 
   4   3  15      127.45       91.01     40.69 o 
   5   3  15       58.91      115.06     36.81 o 
   6   3  15      124.99      160.05     37.94 o 
   7   3  15       12.39       15.85     35.94 o 
   8   3  15        1.84      123.15     69.22 o 
  -5   4  15      360.12      354.49     32.47 o 
  -4   4  15      666.10      782.34     34.88 o 
  -3   4  15        7.88       44.64     33.56 o 
  -2   4  15       38.71       54.43     58.36 o 
  -1   4  15       25.63      141.30     56.85 o 
   0   4  15     1133.94     1130.38     68.97 o 
   1   4  15     1301.74     1234.83     54.05 o 
   2   4  15      373.91      375.04     37.29 o 
   3   4  15      658.92      680.22     34.39 o 
   4   4  15      750.25      738.95     59.79 o 
   5   4  15       60.73      136.34     35.69 o 
   6   4  15       44.55       55.69     40.51 o 
   7   4  15       35.51       35.26     32.51 o 
   8   4  15       29.52       93.46     34.19 o 
  -4   5  15      440.50      450.21     38.26 o 
  -3   5  15       43.98       42.90     34.44 o 
  -2   5  15       54.71       94.71     28.61 o 
  -1   5  15       17.55      112.32     32.65 o 
   0   5  15      414.01      452.75     32.59 o 
   1   5  15     1301.21     1200.01     33.76 o 
   2   5  15      334.97      334.46     34.36 o 
   3   5  15     1277.14     1372.03     34.79 o 
   4   5  15     1550.76     1596.43     50.66 o 
   5   5  15      123.60      218.61     34.97 o 
   6   5  15      230.11      224.23     35.66 o 
   7   5  15       82.58       84.25     40.50 o 
   8   5  15        7.57       14.22     33.87 o 
  -3   6  15       18.99      109.58     46.33 o 
  -2   6  15        0.09       50.83     31.66 o 
  -1   6  15       67.41       97.55     56.92 o 
   0   6  15      975.42     1009.43     33.38 o 
   1   6  15      822.95      797.15     34.50 o 
   2   6  15       15.78      169.32     65.00 o 
   3   6  15      978.85     1026.91     77.73 o 
   4   6  15     1705.75     1815.99     87.10 o 
   5   6  15      338.06      443.01     36.46 o 
   6   6  15      245.23      261.23     30.69 o 
   7   6  15      192.86      189.63     46.80 o 
   8   6  15       23.23       96.55     53.11 o 
  -2   7  15        6.85       76.43     42.48 o 
  -1   7  15       41.04       18.66     31.10 o 
   0   7  15      249.22      346.03     33.44 o 
   1   7  15     1120.26     1080.29     32.48 o 
   2   7  15      793.31      818.88     54.76 o 
   3   7  15      673.45      717.25     48.52 o 
   4   7  15     1048.01     1075.11     71.98 o 
   5   7  15      155.30      175.40     32.23 o 
   6   7  15      282.94      275.05     39.53 o 
   7   7  15      309.28      320.41     46.18 o 
   8   7  15       48.61      182.74     49.36 o 
  -1   8  15       25.65       30.42     29.21 o 
   0   8  15      116.00      116.31     31.02 o 
   1   8  15      531.64      564.93     44.75 o 
   2   8  15       64.09      140.87     33.30 o 
   3   8  15     1055.84     1065.99     46.22 o 
   4   8  15     2050.05     2119.61     96.16 o 
   5   8  15      267.29      377.77     56.35 o 
   6   8  15      255.66      289.70     33.83 o 
   7   8  15      237.45      212.19     39.10 o 
   1   9  15      251.15      219.93     33.96 o 
   2   9  15       95.59      119.86     33.80 o 
   3   9  15      488.24      434.40     34.52 o 
   4   9  15      952.27      902.85     86.09 o 
   5   9  15      420.63      404.60     30.75 o 
   6   9  15      291.31      182.49     33.10 o 
  -6  -8  16        2.84        2.44     40.02 o 
  -5  -8  16      189.40      237.79     39.43 o 
  -4  -8  16       60.45      -15.33     54.18 o 
  -3  -8  16      180.41      183.12     65.98 o 
  -2  -8  16      563.62      533.79     49.65 o 
  -1  -8  16      292.58      124.27     51.54 o 
  -7  -7  16      227.93      167.41     39.23 o 
  -6  -7  16        6.33       49.00     36.33 o 
  -5  -7  16      281.07      374.15     76.12 o 
  -4  -7  16      297.90      325.02     39.39 o 
  -3  -7  16      398.54      320.09     67.45 o 
  -2  -7  16      758.61      814.85     48.62 o 
  -1  -7  16      424.66      429.13     51.88 o 
   0  -7  16      379.51      327.32     54.20 o 
   1  -7  16      248.88      213.38     64.92 o 
  -7  -6  16      248.40      270.05     30.69 o 
  -6  -6  16       35.72      105.87     31.35 o 
  -5  -6  16      330.09      436.77     36.32 o 
  -4  -6  16      179.75      226.99     34.28 o 
  -3  -6  16      340.10      344.41     37.96 o 
  -2  -6  16     1804.96     1858.86     81.57 o 
  -1  -6  16     1139.76     1235.97     82.34 o 
   0  -6  16      517.67      528.65     75.71 o 
   1  -6  16      453.07      465.76     63.80 o 
   2  -6  16       84.29       95.23     55.30 o 
  -8  -5  16      165.65      112.02     31.26 o 
  -7  -5  16      266.90      376.34     33.35 o 
  -6  -5  16       20.48       58.17     33.52 o 
  -5  -5  16      430.28      454.78     33.49 o 
  -4  -5  16      434.35      444.86     36.43 o 
  -3  -5  16      867.24      840.90     38.33 o 
  -2  -5  16     2337.88     2361.48     75.14 o 
  -1  -5  16     1473.44     1516.58     47.72 o 
   0  -5  16      880.90      926.58     72.62 o 
   1  -5  16     1207.91     1264.18    134.07 o 
   2  -5  16      100.59       85.33     55.24 o 
   3  -5  16        6.10       81.78     56.69 o 
  -8  -4  16      503.11      583.02     31.17 o 
  -7  -4  16      440.47      453.46     60.05 o 
  -6  -4  16       25.50      151.11     34.48 o 
  -5  -4  16      171.37      190.25     29.67 o 
  -4  -4  16      436.73      395.30     35.48 o 
  -3  -4  16      983.63     1044.90     45.63 o 
  -2  -4  16     4703.42     4603.40    118.67 o 
  -1  -4  16     4259.13     4209.74    180.22 o 
   0  -4  16     1686.81     1763.56     60.14 o 
   1  -4  16     1746.10     1869.71     62.11 o 
   2  -4  16      511.45      506.39     47.98 o 
   3  -4  16        3.46       73.29     56.04 o 
   4  -4  16        0.92      -31.53     56.95 o 
  -8  -3  16      370.51      458.92     89.38 o 
  -7  -3  16      381.42      498.31     44.19 o 
  -6  -3  16      279.23      334.71     38.24 o 
  -5  -3  16       63.51       59.60     44.02 o 
  -4  -3  16      344.74      353.00     35.47 o 
  -3  -3  16      751.35      744.38     42.84 o 
  -2  -3  16     3831.08     3780.71     64.15 o 
  -1  -3  16     4770.30     4646.60    144.03 o 
   0  -3  16     4753.40     4764.17    175.64 o 
   1  -3  16     4593.88     4617.60    182.16 o 
   2  -3  16      915.74      945.36     58.35 o 
   3  -3  16        1.76       -9.41     55.36 o 
   4  -3  16      138.16      157.77     49.30 o 
   5  -3  16        1.00       46.82     48.62 o 
  -8  -2  16      507.25      512.57     34.46 o 
  -7  -2  16      235.67      286.80     34.81 o 
  -6  -2  16       10.70        4.76     29.13 o 
  -5  -2  16        0.16       24.41     38.14 o 
  -4  -2  16      295.86      346.27     33.14 o 
  -3  -2  16     1654.36     1631.48     35.15 o 
  -2  -2  16     2912.31     2861.68     39.16 o 
  -1  -2  16     5699.00     5393.57    100.12 o 
   0  -2  16     4527.87     4360.42    136.46 o 
   1  -2  16     4877.21     4989.95    166.53 o 
   2  -2  16     2405.03     2297.94    191.15 o 
   3  -2  16      106.69      194.70     48.22 o 
   4  -2  16       47.35       53.82     47.53 o 
   5  -2  16        2.58       97.24     70.99 o 
   6  -2  16      211.22      196.16     93.81 o 
  -7  -1  16      314.94      390.47     37.98 o 
  -6  -1  16       33.39      111.49     57.59 o 
  -5  -1  16      111.19      143.94     37.38 o 
  -4  -1  16      235.83      240.57     29.68 o 
  -3  -1  16     1734.10     1710.23     36.36 o 
  -2  -1  16     5584.26     5466.07    128.87 o 
  -1  -1  16     8742.05     8475.56    142.61 o 
   0  -1  16     7277.15     6848.86    154.37 o 
   1  -1  16     6049.44     5892.27    167.15 o 
   2  -1  16     1975.54     1982.86     54.90 o 
   3  -1  16      202.06      250.60     49.37 o 
   4  -1  16       78.30      977.13    471.54 o 
   5  -1  16        0.49      -69.96     69.96 o 
   6  -1  16      434.85      331.35     50.36 o 
  -7   0  16      323.24      375.82     33.72 o 
  -6   0  16      165.56      174.81     44.91 o 
  -5   0  16      320.17      373.23     31.78 o 
  -4   0  16       72.01      112.15     30.04 o 
  -3   0  16     1356.77     1250.23     47.59 o 
  -2   0  16     1707.36     1704.80     36.96 o 
  -1   0  16     8024.66     8074.32     88.53 o 
   0   0  16    18316.30    17905.18    476.59 o 
   1   0  16     8770.31     8632.77    221.61 o 
   2   0  16     2914.27     2780.55    171.66 o 
   3   0  16      437.39      433.55     46.76 o 
   4   0  16      169.33      158.57     50.34 o 
   5   0  16        7.67        6.14     60.56 o 
   6   0  16      604.99      688.90     57.87 o 
   7   0  16      467.05      547.07     73.42 o 
  -7   1  16      195.66      221.49     30.97 o 
  -6   1  16       10.41       49.96     33.21 o 
  -5   1  16      512.91      576.79     51.04 o 
  -4   1  16        3.23       66.18     57.96 o 
  -3   1  16     1511.69     1523.18     74.26 o 
  -2   1  16     1014.17     1002.64     34.27 o 
  -1   1  16     5652.30     5434.27    149.56 o 
   0   1  16    13533.80    12956.47    365.74 o 
   1   1  16     8174.41     7979.13    128.00 o 
   2   1  16     4204.20     4254.83    129.60 o 
   3   1  16     1586.25     1426.19     48.23 o 
   4   1  16      292.29      375.89     50.09 o 
   5   1  16        0.14       -1.40     49.60 o 
   6   1  16      184.35      317.36     57.43 o 
   7   1  16      425.55      364.61     70.48 o 
  -6   2  16       19.15       97.79     29.31 o 
  -5   2  16      452.33      436.43     28.45 o 
  -4   2  16        1.62      126.45     34.28 o 
  -3   2  16     1383.60     1394.99     35.61 o 
  -2   2  16     1135.03     1248.39     35.87 o 
  -1   2  16     4444.19     4433.73    111.94 o 
   0   2  16    11603.51    10943.89    355.56 o 
   1   2  16     6452.37     6410.13    143.20 o 
   2   2  16     2736.11     2700.35     92.32 o 
   3   2  16     2303.05     2309.62    100.13 o 
   4   2  16      218.45      283.48     39.47 o 
   5   2  16        0.26       69.09     72.24 o 
   6   2  16      100.08      139.00     67.71 o 
   7   2  16      354.02      418.10     80.06 o 
   8   2  16      203.22      333.95     60.15 o 
  -6   3  16       44.85      121.46     29.62 o 
  -5   3  16      402.57      463.74     67.08 o 
  -4   3  16       74.71       88.72     43.23 o 
  -3   3  16      732.32      732.17     51.15 o 
  -2   3  16      522.55      520.95     31.58 o 
  -1   3  16     3560.57     3637.54     92.11 o 
   0   3  16    16275.10    16204.71    444.28 o 
   1   3  16     5462.11     5496.93     48.05 o 
   2   3  16      750.15      725.16     37.37 o 
   3   3  16     2535.85     2616.13    101.53 o 
   4   3  16      648.94      662.21     40.88 o 
   5   3  16        4.01       56.47     34.41 o 
   6   3  16      137.66      193.16     35.09 o 
   7   3  16      366.67      474.57     43.26 o 
   8   3  16      317.74      301.91     49.04 o 
  -5   4  16      215.78      176.24     33.97 o 
  -4   4  16      109.61       95.29     31.39 o 
  -3   4  16      371.40      487.63     35.14 o 
  -2   4  16       72.25       40.48     29.27 o 
  -1   4  16     1199.56     1177.41     32.46 o 
   0   4  16    10280.11    10105.54    188.13 o 
   1   4  16     5297.67     5167.99    169.58 o 
   2   4  16     2054.09     2111.98     84.92 o 
   3   4  16     2778.50     2807.87    102.27 o 
   4   4  16      394.30      400.40     34.42 o 
   5   4  16       32.07       83.81     43.11 o 
   6   4  16        5.67       34.42     46.69 o 
   7   4  16      192.39      202.50     33.28 o 
   8   4  16      667.56      638.23     35.97 o 
  -4   5  16      139.48      214.17     50.28 o 
  -3   5  16      235.53      296.10     52.72 o 
  -2   5  16      238.71      200.60     33.88 o 
  -1   5  16      614.30      678.35     30.40 o 
   0   5  16     3483.10     3435.93     98.48 o 
   1   5  16     2657.48     2688.19     99.22 o 
   2   5  16     1028.42     1037.80     47.83 o 
   3   5  16     3096.01     3129.48    101.74 o 
   4   5  16      841.37      962.51     56.29 o 
   5   5  16       33.66      101.50     34.54 o 
   6   5  16       36.41      152.47     34.99 o 
   7   5  16       65.38       83.36     40.17 o 
   8   5  16      419.58      329.04     34.87 o 
  -3   6  16       12.34       -1.64     29.40 o 
  -2   6  16       46.44       67.72     33.01 o 
  -1   6  16      334.15      388.10     46.59 o 
   0   6  16     4361.04     4440.51    182.54 o 
   1   6  16     1471.87     1430.23     79.39 o 
   2   6  16        7.45       51.40     34.75 o 
   3   6  16     1926.82     1982.61     79.77 o 
   4   6  16      945.99      962.62     33.45 o 
   5   6  16        2.19       25.09     36.18 o 
   6   6  16       19.93       56.90     31.13 o 
   7   6  16       23.49       -6.98     36.55 o 
   8   6  16      398.97      315.85     35.93 o 
  -2   7  16       29.14      108.82     30.43 o 
  -1   7  16       91.15      164.50     33.23 o 
   0   7  16     1066.09     1148.87     74.60 o 
   1   7  16     1208.85     1159.86     41.74 o 
   2   7  16      791.89      825.72     56.56 o 
   3   7  16      826.16      837.64     70.75 o 
   4   7  16      305.15      322.65     38.87 o 
   5   7  16        3.18       22.92     29.86 o 
   6   7  16       75.76       98.96     47.72 o 
   7   7  16        0.66       65.09     35.24 o 
   8   7  16      458.66      331.44     47.20 o 
  -1   8  16       24.97       43.70     37.40 o 
   0   8  16      353.31      366.78     34.81 o 
   1   8  16      497.06      431.80     32.54 o 
   2   8  16       48.75       77.01     31.44 o 
   3   8  16      912.48      971.58     76.42 o 
   4   8  16      768.24      782.27     65.76 o 
   5   8  16        1.17       73.06     33.51 o 
   6   8  16       42.31       28.85     32.55 o 
   7   8  16        0.12       71.28     34.51 o 
   1   9  16      146.68      109.62     32.24 o 
   2   9  16       41.76       35.03     32.22 o 
   3   9  16      234.59      287.13     33.92 o 
   4   9  16      239.47      271.36     48.39 o 
   5   9  16       35.70       74.65     52.36 o 
   6   9  16       28.28       68.81     34.49 o 
  -5  -8  17      474.67      363.42     40.63 o 
  -4  -8  17      188.83      194.42     41.96 o 
  -3  -8  17      455.49      383.41     69.66 o 
  -2  -8  17      773.81      524.36     70.84 o 
  -6  -7  17      189.51      223.40     35.24 o 
  -5  -7  17      525.59      441.92     40.30 o 
  -4  -7  17      216.98      229.08     33.12 o 
  -3  -7  17      733.44      619.08     43.76 o 
  -2  -7  17      650.62      695.32     68.56 o 
  -1  -7  17       35.48      119.79     79.99 o 
   0  -7  17       58.25       92.91     49.52 o 
  -7  -6  17        9.91       16.86     32.30 o 
  -6  -6  17       78.92       60.49     32.79 o 
  -5  -6  17      664.70      675.90     38.25 o 
  -4  -6  17      176.79      243.39     37.05 o 
  -3  -6  17      553.81      558.82     37.25 o 
  -2  -6  17     1422.73     1380.39     41.91 o 
  -1  -6  17      113.00      170.10     62.89 o 
   0  -6  17       36.21        3.46     81.02 o 
   1  -6  17      128.63      192.77     81.02 o 
   2  -6  17      129.85      163.95     72.23 o 
  -7  -5  17       10.10       96.10     29.08 o 
  -6  -5  17       42.49      165.41     41.69 o 
  -5  -5  17      557.83      588.75     33.01 o 
  -4  -5  17      267.64      266.74     32.58 o 
  -3  -5  17      765.49      747.50     36.69 o 
  -2  -5  17      997.71     1069.07     37.13 o 
  -1  -5  17       44.56       89.08     39.74 o 
   0  -5  17       37.69       37.15     43.11 o 
   1  -5  17      143.44      199.85     45.71 o 
   2  -5  17       33.31       62.47     57.84 o 
   3  -5  17      174.10      145.58     84.92 o 
  -8  -4  17        0.06       65.74     53.90 o 
  -7  -4  17        7.41       67.55     32.83 o 
  -6  -4  17       59.93       65.48     59.53 o 
  -5  -4  17      366.39      347.19     30.30 o 
  -4  -4  17      116.14      193.85     34.00 o 
  -3  -4  17      437.51      422.42     35.30 o 
  -2  -4  17     1692.02     1678.64     38.60 o 
  -1  -4  17      200.33      261.53     37.38 o 
   0  -4  17       32.34      113.73     41.28 o 
   1  -4  17      301.84      320.06     42.77 o 
   2  -4  17      197.83      217.67     49.14 o 
   3  -4  17      374.89      268.43     56.42 o 
   4  -4  17       20.43       60.60     51.68 o 
  -8  -3  17        7.25       61.00     37.09 o 
  -7  -3  17        1.40       65.02     38.35 o 
  -6  -3  17       47.28       10.53     41.86 o 
  -5  -3  17      161.04      232.67     29.69 o 
  -4  -3  17      140.59      132.95     32.20 o 
  -3  -3  17      195.43      259.00     33.33 o 
  -2  -3  17      900.55      839.97     34.53 o 
  -1  -3  17       97.10      143.26     34.26 o 
   0  -3  17       72.63       94.98     37.83 o 
   1  -3  17      372.71      394.12     50.14 o 
   2  -3  17        0.06       56.49     47.52 o 
   3  -3  17      229.00      264.28     55.54 o 
   4  -3  17       31.43      -34.84     66.94 o 
   5  -3  17       67.98      168.08     57.91 o 
  -7  -2  17        1.22       66.42     47.26 o 
  -6  -2  17        9.76       83.03     31.40 o 
  -5  -2  17       53.35       99.64     30.77 o 
  -4  -2  17        3.74       46.58     34.34 o 
  -3  -2  17       45.31      101.05     51.78 o 
  -2  -2  17      197.46      267.50     34.33 o 
  -1  -2  17       80.47      111.60     39.03 o 
   0  -2  17        3.21       -7.69     36.22 o 
   1  -2  17      200.72      193.47     41.70 o 
   2  -2  17       17.16       42.42     67.38 o 
   3  -2  17      216.82      325.18     52.53 o 
   4  -2  17        3.34        0.44     48.12 o 
   5  -2  17       65.91      116.70     81.83 o 
  -7  -1  17        2.45        5.63     44.80 o 
  -6  -1  17       42.71       50.46     31.22 o 
  -5  -1  17        3.77      -26.81     30.40 o 
  -4  -1  17       87.10      180.30     47.21 o 
  -3  -1  17        0.90       37.48     36.18 o 
  -2  -1  17      168.71      215.27     35.37 o 
  -1  -1  17       35.05       67.92     40.54 o 
   0  -1  17        2.01       53.63     43.13 o 
   1  -1  17      157.09      147.80     40.38 o 
   2  -1  17       62.69       91.56     48.54 o 
   3  -1  17      218.58      183.84     49.12 o 
   4  -1  17       13.24       35.82     48.30 o 
   5  -1  17       23.71      151.20     68.56 o 
   6  -1  17      165.14      168.45     71.07 o 
  -7   0  17        2.64      -28.44     33.14 o 
  -6   0  17       48.77       70.27     51.11 o 
  -5   0  17       43.99      124.95     34.28 o 
  -4   0  17       61.08       67.16     53.13 o 
  -3   0  17       52.55       29.83     41.70 o 
  -2   0  17        3.57       57.03     39.66 o 
  -1   0  17        0.03       59.00     34.30 o 
   0   0  17       20.96       81.23     34.42 o 
   1   0  17        8.58       96.05     50.58 o 
   2   0  17      173.94      172.79     45.77 o 
   3   0  17       15.60       74.92     55.10 o 
   4   0  17       20.96       70.84     64.91 o 
   5   0  17       40.41       63.49     98.89 o 
   6   0  17      105.27      132.62     42.95 o 
   7   0  17        7.52      134.83     72.39 o 
  -7   1  17        1.12      145.88     82.72 o 
  -6   1  17        0.59       39.25     30.59 o 
  -5   1  17       29.15       12.24     30.18 o 
  -4   1  17      137.10      207.43     30.52 o 
  -3   1  17      257.84      243.32     31.71 o 
  -2   1  17      148.40      148.52     32.76 o 
  -1   1  17       37.95       77.41     34.78 o 
   0   1  17       41.35       13.48     55.34 o 
   1   1  17       16.02      -21.83     36.82 o 
   2   1  17      203.72      199.80     39.09 o 
   3   1  17       15.38       74.18     45.16 o 
   4   1  17       84.72       67.17     43.94 o 
   5   1  17        1.65      106.76     42.93 o 
   6   1  17       14.44       33.84     56.25 o 
   7   1  17        2.09        7.00     69.96 o 
  -6   2  17       64.28       21.74     38.90 o 
  -5   2  17       35.18      128.33     31.51 o 
  -4   2  17       69.98      126.40     29.32 o 
  -3   2  17      431.73      538.78     60.11 o 
  -2   2  17      362.39      370.46     45.02 o 
  -1   2  17      236.29      276.63     33.26 o 
   0   2  17      334.22      303.32     34.96 o 
   1   2  17      107.59       76.22     32.48 o 
   2   2  17      115.43      111.96     34.36 o 
   3   2  17        0.13       23.74     38.63 o 
   4   2  17       35.00       23.48     44.46 o 
   5   2  17        2.21       34.09     56.14 o 
   6   2  17        0.47       59.91     49.19 o 
   7   2  17        2.83      -33.90     43.24 o 
  -5   3  17       54.02       72.95     34.24 o 
  -4   3  17      543.75      543.02     30.42 o 
  -3   3  17      355.51      344.62     33.98 o 
  -2   3  17      266.82      233.46     36.02 o 
  -1   3  17      660.31      671.74     44.71 o 
   0   3  17      832.01      815.84     38.78 o 
   1   3  17      266.61      278.88     40.97 o 
   2   3  17      169.79      229.66     34.81 o 
   3   3  17        8.89      -23.67     38.94 o 
   4   3  17      184.35      182.84     34.28 o 
   5   3  17       30.91       31.54     37.78 o 
   6   3  17       64.45       54.95     44.34 o 
   7   3  17       31.34      102.45     41.93 o 
   8   3  17        0.36      -50.01     50.01 o 
  -5   4  17        5.25        9.11     70.66 o 
  -4   4  17      152.84      179.27     34.16 o 
  -3   4  17      567.28      554.17     49.31 o 
  -2   4  17      262.26      339.96     47.55 o 
  -1   4  17      620.27      625.47     33.82 o 
   0   4  17     1058.81     1052.42     56.85 o 
   1   4  17      492.13      498.96     54.40 o 
   2   4  17       72.87      174.77     35.12 o 
   3   4  17        1.96       92.26     33.45 o 
   4   4  17        0.38        8.78     51.85 o 
   5   4  17       95.03      167.67     35.02 o 
   6   4  17       51.43       54.13     41.94 o 
   7   4  17       94.90      119.34     33.72 o 
   8   4  17       77.76      153.18     57.39 o 
  -4   5  17      393.95      412.07     39.99 o 
  -3   5  17      455.67      475.91     63.96 o 
  -2   5  17      296.97      279.29     32.05 o 
  -1   5  17      784.80      729.03     41.16 o 
   0   5  17      986.86      959.68     30.79 o 
   1   5  17      331.19      338.52     50.44 o 
   2   5  17       53.13       94.04     36.47 o 
   3   5  17       20.25       60.25     34.22 o 
   4   5  17      183.14      169.90     33.21 o 
   5   5  17      109.15      159.62     35.72 o 
   6   5  17       69.40       84.08     35.41 o 
   7   5  17      109.31      107.69     39.53 o 
   8   5  17       34.05       72.78     35.37 o 
  -3   6  17      393.29      413.40     44.59 o 
  -2   6  17      256.81      277.43     31.86 o 
  -1   6  17      932.09      916.40     32.55 o 
   0   6  17     1919.53     1883.94     47.74 o 
   1   6  17      358.80      369.30     31.95 o 
   2   6  17      266.02      276.23     30.40 o 
   3   6  17       25.63        6.59     45.42 o 
   4   6  17      241.25      315.65     35.87 o 
   5   6  17      252.63      290.18     31.35 o 
   6   6  17      182.20      207.53     54.24 o 
   7   6  17      193.06      205.34     46.02 o 
   8   6  17      136.92      152.82     39.37 o 
  -2   7  17       69.40       71.44     30.90 o 
  -1   7  17      637.57      520.12     31.92 o 
   0   7  17     1264.53     1306.56     64.80 o 
   1   7  17      497.63      487.65     34.26 o 
   2   7  17      130.55      151.28     29.88 o 
   3   7  17      132.58      190.03     47.15 o 
   4   7  17        5.73       52.49     33.84 o 
   5   7  17      215.29      414.44     68.10 o 
   6   7  17       79.40      220.27     34.67 o 
   7   7  17      307.94      319.05     38.05 o 
   0   8  17      766.95      669.29     32.67 o 
   1   8  17      331.03      345.63     42.74 o 
   2   8  17      205.59      217.45     28.33 o 
   3   8  17      142.79      148.54     34.74 o 
   4   8  17      253.54      243.21     30.52 o 
   5   8  17      150.95      204.31     43.02 o 
   6   8  17        8.58       45.63     34.17 o 
   7   8  17      167.46      183.46     35.44 o 
   2   9  17       90.38      137.52     40.00 o 
   3   9  17      116.10       91.84     32.37 o 
   4   9  17       12.05       90.50     67.55 o 
   5   9  17      168.18      159.13     30.89 o 
  -4  -8  18       79.41      112.40     47.77 o 
  -3  -8  18      124.44      164.60     47.21 o 
  -6  -7  18      512.42      468.56     36.25 o 
  -5  -7  18      255.34      279.49     43.02 o 
  -4  -7  18      192.81      219.57     39.15 o 
  -3  -7  18      481.09      510.94     42.29 o 
  -2  -7  18       35.69        5.89     47.16 o 
  -1  -7  18       80.39       41.72     78.14 o 
   0  -7  18       63.46       82.20     81.83 o 
  -7  -6  18      197.41      256.94     38.54 o 
  -6  -6  18     1176.82     1073.86     58.00 o 
  -5  -6  18      704.90      661.07     40.93 o 
  -4  -6  18      138.73      180.48     62.08 o 
  -3  -6  18      738.06      740.06     42.03 o 
  -2  -6  18      189.63      306.15     40.80 o 
  -1  -6  18      118.02      198.32     44.23 o 
   0  -6  18       30.06       75.11     52.71 o 
   1  -6  18       80.97      102.88     56.97 o 
  -7  -5  18      106.10      118.33     33.85 o 
  -6  -5  18     1180.49     1138.59     57.73 o 
  -5  -5  18     1110.30     1161.76     31.40 o 
  -4  -5  18      678.46      703.86     35.50 o 
  -3  -5  18     2153.50     2119.95     67.35 o 
  -2  -5  18      319.15      397.89     37.02 o 
  -1  -5  18      269.68      362.12     41.51 o 
   0  -5  18       21.61       34.52     42.28 o 
   1  -5  18      129.87      172.35     46.85 o 
   2  -5  18      769.45      817.52     65.31 o 
   3  -5  18      442.40      395.13     66.86 o 
  -7  -4  18      196.60      215.00     46.96 o 
  -6  -4  18     1492.34     1469.95     48.59 o 
  -5  -4  18     1069.75     1062.98     73.49 o 
  -4  -4  18      429.60      456.71     39.52 o 
  -3  -4  18     2998.94     2965.98     41.63 o 
  -2  -4  18     1469.77     1508.47     63.92 o 
  -1  -4  18      280.03      363.40     36.47 o 
   0  -4  18       16.05       75.11     39.08 o 
   1  -4  18       51.40       80.57     42.25 o 
   2  -4  18     1352.96     1425.78     69.57 o 
   3  -4  18      826.16      770.95     59.39 o 
   4  -4  18      375.83      324.19     58.67 o 
  -7  -3  18      194.24      285.92     29.38 o 
  -6  -3  18     2312.94     2189.13     34.77 o 
  -5  -3  18     2441.86     2424.68     61.57 o 
  -4  -3  18      218.25      234.21     31.86 o 
  -3  -3  18     3458.25     3412.93     48.70 o 
  -2  -3  18     1977.10     2039.27     48.20 o 
  -1  -3  18      464.78      484.39     41.97 o 
   0  -3  18        8.85       22.84     36.39 o 
   1  -3  18       93.25      158.96     51.52 o 
   2  -3  18     2366.84     2281.31    145.52 o 
   3  -3  18     1208.44     1159.01     78.88 o 
   4  -3  18      413.14      307.45     52.08 o 
   5  -3  18      497.38      514.12     84.56 o 
  -7  -2  18       83.53       85.92     29.40 o 
  -6  -2  18     1335.47     1397.21     48.54 o 
  -5  -2  18     2660.45     2652.51     70.71 o 
  -4  -2  18     3037.16     2892.50     42.71 o 
  -3  -2  18     5889.33     5978.11    104.03 o 
  -2  -2  18     1535.86     1470.26     35.64 o 
  -1  -2  18      521.69      519.36     33.99 o 
   0  -2  18        0.39      -16.69     35.20 o 
   1  -2  18        1.03       38.28     40.74 o 
   2  -2  18     4707.24     4690.57    365.31 o 
   3  -2  18     2805.71     2564.51     53.53 o 
   4  -2  18      565.31      606.06     52.53 o 
   5  -2  18      817.37      772.44     51.64 o 
  -7  -1  18      165.25      207.96     57.10 o 
  -6  -1  18     1101.89     1128.32     39.56 o 
  -5  -1  18     1914.46     1918.97     51.63 o 
  -4  -1  18      558.67      558.77     32.82 o 
  -3  -1  18     5476.98     5449.98     84.04 o 
  -2  -1  18     7811.54     7612.14    124.85 o 
  -1  -1  18      180.70      204.19     38.11 o 
   0  -1  18        0.22       31.59     34.59 o 
   1  -1  18       25.04       77.03     39.74 o 
   2  -1  18     4175.89     4150.56    283.19 o 
   3  -1  18     3031.41     2956.43    164.17 o 
   4  -1  18     1176.52     1139.32     50.95 o 
   5  -1  18     1745.42     1611.48    167.64 o 
   6  -1  18      364.56      372.43     73.65 o 
  -7   0  18      167.69      211.67     42.55 o 
  -6   0  18      941.54      891.21     30.75 o 
  -5   0  18     2428.83     2394.66     63.58 o 
  -4   0  18     1734.80     1792.49     58.39 o 
  -3   0  18     4023.16     4071.40     76.29 o 
  -2   0  18     1923.35     1976.65     54.45 o 
  -1   0  18       84.72      176.99     36.15 o 
   0   0  18       61.79       32.41     33.01 o 
   1   0  18       72.13       56.99     41.30 o 
   2   0  18     3732.59     3652.78    214.51 o 
   3   0  18     3695.77     3544.39    190.08 o 
   4   0  18      531.67      524.66     49.24 o 
   5   0  18     1985.38     1931.06    190.34 o 
   6   0  18      792.31      750.05     41.31 o 
  -6   1  18      449.93      450.22     35.03 o 
  -5   1  18     1903.54     1901.40     41.74 o 
  -4   1  18     2931.65     2864.15     85.17 o 
  -3   1  18     4030.51     4050.01     52.14 o 
  -2   1  18     3342.43     3539.50     84.62 o 
  -1   1  18        2.36       34.64     35.68 o 
   0   1  18        4.01       37.00     35.07 o 
   1   1  18      131.86      207.16     35.62 o 
   2   1  18     6383.57     6526.44    209.48 o 
   3   1  18     4912.11     4906.53    210.10 o 
   4   1  18      726.97      847.24     49.44 o 
   5   1  18     2076.25     2004.07    100.18 o 
   6   1  18      802.07      846.28    146.44 o 
   7   1  18       32.74       40.67     44.16 o 
  -6   2  18      178.33      203.77     29.62 o 
  -5   2  18      960.46      970.81     92.04 o 
  -4   2  18     1624.14     1664.14     46.08 o 
  -3   2  18     3247.30     3135.10    131.45 o 
  -2   2  18     3629.72     3612.06     68.82 o 
  -1   2  18      123.21      128.38     36.04 o 
   0   2  18       61.23      124.83     52.33 o 
   1   2  18      199.33      212.14     41.09 o 
   2   2  18     2041.81     2030.72     86.69 o 
   3   2  18     4439.17     4477.40    204.22 o 
   4   2  18     2095.64     2062.05    194.65 o 
   5   2  18     2918.55     2827.00     88.54 o 
   6   2  18     1375.09     1334.32     42.05 o 
   7   2  18       28.21      138.60     49.22 o 
  -5   3  18      608.23      558.17     29.11 o 
  -4   3  18     1546.99     1634.12     49.66 o 
  -3   3  18     1474.40     1477.15     39.87 o 
  -2   3  18     1191.82     1182.35     37.72 o 
  -1   3  18      522.69      579.24     44.49 o 
   0   3  18      247.37      190.63     34.39 o 
   1   3  18      120.56      209.96     32.46 o 
   2   3  18     1332.60     1368.63     61.02 o 
   3   3  18     3093.01     3160.40    165.25 o 
   4   3  18     1118.58     1136.53     51.89 o 
   5   3  18     2694.16     2704.05     47.94 o 
   6   3  18     1601.68     1591.68    167.34 o 
   7   3  18      131.34      201.62    114.71 o 
  -5   4  18      356.34      282.55     47.43 o 
  -4   4  18     1251.10     1196.28     37.07 o 
  -3   4  18     1262.89     1294.60     33.54 o 
  -2   4  18      835.43      802.02     29.80 o 
  -1   4  18      370.90      413.30     32.37 o 
   0   4  18      196.40      218.44     33.12 o 
   1   4  18       97.05      134.51     40.61 o 
   2   4  18      885.30      922.76     56.29 o 
   3   4  18     2461.68     2448.60     92.58 o 
   4   4  18     1041.78     1014.67     62.92 o 
   5   4  18     1775.30     1790.63     38.48 o 
   6   4  18     1438.40     1454.94     43.97 o 
   7   4  18      237.74      189.51     38.71 o 
  -4   5  18      753.09      811.39     50.33 o 
  -3   5  18      682.02      729.90     31.53 o 
  -2   5  18      507.79      499.45     54.47 o 
  -1   5  18      546.76      546.30     41.41 o 
   0   5  18      171.58      194.60     30.14 o 
   1   5  18       86.81      134.57     38.91 o 
   2   5  18      120.79      155.80     36.41 o 
   3   5  18     1527.69     1572.17     43.56 o 
   4   5  18     2139.51     2298.77    142.13 o 
   5   5  18     1664.15     1729.15     92.85 o 
   6   5  18      757.85      742.50     34.06 o 
   7   5  18      187.87      172.00     37.06 o 
  -3   6  18      462.22      442.02     30.91 o 
  -2   6  18      289.03      281.98     29.60 o 
  -1   6  18      379.85      382.92     50.69 o 
   0   6  18      419.07      437.24     34.49 o 
   1   6  18        9.02       55.21     30.21 o 
   2   6  18       44.28       85.38     33.70 o 
   3   6  18      546.22      557.61     39.33 o 
   4   6  18     1239.89     1261.82     63.92 o 
   5   6  18     1229.26     1244.11     81.46 o 
   6   6  18      937.79      964.18     55.64 o 
   7   6  18      316.75      313.91     37.00 o 
  -2   7  18       38.75      122.12     32.03 o 
  -1   7  18      298.52      315.38     50.30 o 
   0   7  18      236.37      251.60     45.01 o 
   1   7  18       87.48      134.28     31.16 o 
   2   7  18        2.64       35.90     33.32 o 
   3   7  18      347.71      315.54     39.70 o 
   4   7  18      663.45      735.02     33.09 o 
   5   7  18      677.92      689.55     45.83 o 
   6   7  18      467.50      438.28     55.95 o 
   7   7  18      369.38      345.06     34.89 o 
   0   8  18      129.34      183.60     34.02 o 
   1   8  18       20.68       85.13     31.75 o 
   2   8  18        0.25       36.56     31.04 o 
   3   8  18       37.94       88.38     32.13 o 
   4   8  18      681.87      710.35     45.30 o 
   5   8  18      330.04      371.80     32.07 o 
   6   8  18       79.27      152.10     34.74 o 
   2   9  18        9.10       39.75     34.30 o 
   3   9  18       47.60       69.09     34.76 o 
   4   9  18      252.65      227.34     63.60 o 
   5   9  18      221.00      134.11     34.84 o 
  -5  -7  19        3.72       17.31     39.28 o 
  -4  -7  19        2.56      -23.52     39.02 o 
  -3  -7  19        0.71       36.32     40.86 o 
  -2  -7  19      186.17      196.62     46.28 o 
  -1  -7  19      291.10      287.97     60.97 o 
  -6  -6  19      474.57      418.62     33.96 o 
  -5  -6  19        8.24       -2.11     33.34 o 
  -4  -6  19       18.74       34.06     35.68 o 
  -3  -6  19       25.40      125.58     37.19 o 
  -2  -6  19      186.18      214.11     38.97 o 
  -1  -6  19      476.21      428.68     41.72 o 
   0  -6  19       90.11      150.39     49.03 o 
   1  -6  19      271.49      272.46     55.70 o 
  -7  -5  19       83.49      163.49     34.07 o 
  -6  -5  19      326.55      362.13     34.68 o 
  -5  -5  19        1.65       45.53     52.81 o 
  -4  -5  19        9.96       89.31     32.43 o 
  -3  -5  19      101.80      118.28     34.50 o 
  -2  -5  19      212.20      264.79     42.18 o 
  -1  -5  19      422.48      417.95     38.10 o 
   0  -5  19      181.44      215.73     42.35 o 
   1  -5  19      426.75      419.81     48.09 o 
   2  -5  19      470.86      502.72     53.81 o 
  -7  -4  19       49.65      102.02     34.50 o 
  -6  -4  19      196.88      231.73     38.43 o 
  -5  -4  19        0.34       79.26     34.07 o 
  -4  -4  19        1.82       22.57     30.73 o 
  -3  -4  19      132.76      141.50     31.96 o 
  -2  -4  19      117.70      139.80     35.84 o 
  -1  -4  19      552.41      562.38     35.91 o 
   0  -4  19        5.18       41.50     40.78 o 
   1  -4  19      274.33      314.22     43.40 o 
   2  -4  19      697.98      664.45     61.51 o 
   3  -4  19      133.53      144.05     67.27 o 
  -7  -3  19       15.36       61.67     29.64 o 
  -6  -3  19      250.08      285.51     28.86 o 
  -5  -3  19        4.28      -32.20     32.20 o 
  -4  -3  19       70.56       79.99     35.49 o 
  -3  -3  19      144.11      186.82     34.12 o 
  -2  -3  19       59.24       90.89     33.86 o 
  -1  -3  19      456.25      468.93     34.85 o 
   0  -3  19       46.49       90.23     37.26 o 
   1  -3  19      347.24      356.87     51.95 o 
   2  -3  19      690.05      634.15    117.88 o 
   3  -3  19      133.53      161.48     56.50 o 
   4  -3  19       10.96       53.18     93.62 o 
  -7  -2  19        0.80        4.11     29.85 o 
  -6  -2  19       30.36       77.47     48.61 o 
  -5  -2  19        3.93       20.83     30.21 o 
  -4  -2  19       37.90      100.32     34.16 o 
  -3  -2  19      130.97      168.44     47.80 o 
  -2  -2  19       61.88       86.30     32.82 o 
  -1  -2  19      277.62      346.09     68.81 o 
   0  -2  19        1.40       64.78     41.54 o 
   1  -2  19      176.48      195.25     49.33 o 
   2  -2  19      898.15      877.41     58.58 o 
   3  -2  19      112.17      124.73     48.95 o 
   4  -2  19      120.20      144.85     48.89 o 
   5  -2  19       95.65      122.20     49.15 o 
  -7  -1  19       16.10       71.29     75.81 o 
  -6  -1  19        0.12        2.60     37.85 o 
  -5  -1  19        0.24       46.74     37.03 o 
  -4  -1  19       53.56      107.09     33.92 o 
  -3  -1  19       29.15      143.69     52.52 o 
  -2  -1  19       37.39      200.18    105.83 o 
  -1  -1  19       89.27      128.98     33.60 o 
   0  -1  19       44.68       42.36     34.24 o 
   1  -1  19       44.88       48.45     40.12 o 
   2  -1  19      450.77      438.67     49.83 o 
   3  -1  19       42.15      240.62     87.03 o 
   4  -1  19       18.14       60.85     53.48 o 
   5  -1  19       92.45       94.02     44.20 o 
   6  -1  19        6.12       87.25     49.99 o 
  -7   0  19       29.23       97.24     62.22 o 
  -6   0  19       33.06       84.43     33.52 o 
  -5   0  19        0.55      -27.00     39.35 o 
  -4   0  19       10.55       18.05     29.46 o 
  -3   0  19        0.92       -6.58     33.46 o 
  -2   0  19        6.66       24.71     30.13 o 
  -1   0  19        6.63        7.47     31.14 o 
   0   0  19        1.76       17.48     35.57 o 
   1   0  19        0.04       72.92     43.11 o 
   2   0  19      113.88      155.96     41.18 o 
   3   0  19        8.78       22.24     43.59 o 
   4   0  19       10.05       56.11     47.92 o 
   5   0  19       25.21       31.86     57.50 o 
   6   0  19        4.76      104.69     48.94 o 
  -6   1  19       63.74      167.60     37.29 o 
  -5   1  19       19.67      -30.10     73.04 o 
  -4   1  19       21.81       98.38     30.82 o 
  -3   1  19       26.17       48.17     34.30 o 
  -2   1  19       21.91       72.90     34.02 o 
  -1   1  19       15.64       21.50     35.01 o 
   0   1  19       22.83       31.49     36.88 o 
   1   1  19       25.79       38.19     43.02 o 
   2   1  19        4.13      152.02     40.69 o 
   3   1  19       24.73       11.37     39.92 o 
   4   1  19       16.69       18.22     45.78 o 
   5   1  19       27.12       27.38     42.68 o 
   6   1  19       22.92      146.55     47.52 o 
   7   1  19       30.41       20.53     53.04 o 
  -6   2  19      145.22      114.93     30.82 o 
  -5   2  19       35.96       26.83     29.55 o 
  -4   2  19       58.20       72.42     47.09 o 
  -3   2  19      142.28      213.44     64.35 o 
  -2   2  19       13.97       13.76     31.39 o 
  -1   2  19      131.83       94.62     33.84 o 
   0   2  19       23.72       63.06     43.90 o 
   1   2  19      111.20      100.97     40.90 o 
   2   2  19      121.65      132.40     38.44 o 
   3   2  19       68.12       82.33     39.54 o 
   4   2  19      286.34      265.85     39.96 o 
   5   2  19       23.92      107.36     39.44 o 
   6   2  19       22.34      -39.75     39.75 o 
   7   2  19        0.01       68.18     49.75 o 
  -5   3  19       84.84      184.52     46.15 o 
  -4   3  19       64.75       98.28     36.63 o 
  -3   3  19      131.44      185.04     30.09 o 
  -2   3  19        2.04       26.75     30.25 o 
  -1   3  19      171.99      175.53     30.99 o 
   0   3  19       98.29      137.32     35.22 o 
   1   3  19      217.04      232.94     35.52 o 
   2   3  19      513.84      536.73     33.53 o 
   3   3  19      220.40      258.40     37.38 o 
   4   3  19        3.88       25.94     33.15 o 
   5   3  19       89.05       28.36     50.26 o 
   6   3  19      113.12      159.41     47.02 o 
   7   3  19        3.10       44.11     49.09 o 
  -4   4  19      132.49      161.83     33.15 o 
  -3   4  19      173.23      192.90     59.39 o 
  -2   4  19        1.02       98.95     33.20 o 
  -1   4  19      153.92      191.16     55.22 o 
   0   4  19       90.56       81.38     33.89 o 
   1   4  19      385.22      330.93     44.44 o 
   2   4  19     1195.42     1226.32     45.88 o 
   3   4  19      393.66      381.87     39.14 o 
   4   4  19      290.88      346.64     36.44 o 
   5   4  19      177.98      224.20     33.75 o 
   6   4  19        3.45       35.17     38.90 o 
   7   4  19        0.06       -0.44     47.86 o 
  -3   5  19      154.43      234.11     30.19 o 
  -2   5  19       25.98      105.64     51.72 o 
  -1   5  19      102.99      134.06     48.97 o 
   0   5  19       60.20      114.74     40.44 o 
   1   5  19      262.38      264.35     46.96 o 
   2   5  19     1029.41     1015.64     40.21 o 
   3   5  19      766.04      755.73     31.63 o 
   4   5  19      451.85      511.21     36.11 o 
   5   5  19      408.73      415.56     41.55 o 
   6   5  19      116.99      174.30     31.92 o 
   7   5  19        4.98       23.12     42.12 o 
  -2   6  19       22.70      114.19     31.57 o 
  -1   6  19       45.05      100.78     35.27 o 
   0   6  19      176.87      239.93     33.91 o 
   1   6  19      282.24      341.93     34.23 o 
   2   6  19      571.80      592.19     34.41 o 
   3   6  19      581.32      649.73     32.40 o 
   4   6  19      328.19      334.78     36.55 o 
   5   6  19      560.76      576.88     35.56 o 
   6   6  19       99.08      159.16     48.10 o 
   7   6  19        3.46       -2.22     36.26 o 
  -1   7  19        5.13       61.78     34.16 o 
   0   7  19       97.07      149.43     40.71 o 
   1   7  19      282.32      297.97     28.82 o 
   2   7  19      949.71      943.48     72.69 o 
   3   7  19      625.42      694.55     70.92 o 
   4   7  19      480.41      472.62     50.22 o 
   5   7  19      388.74      486.43     32.52 o 
   6   7  19       70.92       44.17     30.71 o 
   7   7  19        5.64      -13.46     33.96 o 
   0   8  19       47.25        0.83     42.37 o 
   1   8  19      188.66      285.41     42.78 o 
   2   8  19      372.20      369.54     39.91 o 
   3   8  19      710.82      672.77     65.24 o 
   4   8  19      649.02      619.65     39.24 o 
   5   8  19      413.23      390.77     55.45 o 
   6   8  19      205.57      176.87     44.43 o 
   3   9  19      458.65      321.56     71.14 o 
   4   9  19      546.16      679.91     71.21 o 
  -5  -7  20       69.95      113.79     38.39 o 
  -4  -7  20      168.75      163.85     38.06 o 
  -3  -7  20      313.43      272.92     41.13 o 
  -2  -7  20      371.22      452.14     93.29 o 
  -1  -7  20      277.12      280.91     52.76 o 
  -6  -6  20      115.06      184.76     47.15 o 
  -5  -6  20       85.47       73.27     34.17 o 
  -4  -6  20      294.23      302.68     35.93 o 
  -3  -6  20      490.39      493.25     37.67 o 
  -2  -6  20     1104.04     1111.77     50.66 o 
  -1  -6  20      704.68      695.79     45.36 o 
   0  -6  20      202.52      250.32     48.80 o 
   1  -6  20      161.09      156.22     58.56 o 
  -6  -5  20      160.08      151.00     30.27 o 
  -5  -5  20      201.51      207.09     38.18 o 
  -4  -5  20      380.44      390.24     59.92 o 
  -3  -5  20      670.19      686.70     35.38 o 
  -2  -5  20     1350.58     1470.33     48.71 o 
  -1  -5  20      854.66      881.71     40.88 o 
   0  -5  20      699.22      679.70     43.61 o 
   1  -5  20      492.19      433.74     48.32 o 
   2  -5  20      128.80      158.30     56.60 o 
  -7  -4  20      493.58      485.34     35.92 o 
  -6  -4  20      249.70      278.67     30.48 o 
  -5  -4  20      290.73      316.02     37.19 o 
  -4  -4  20      306.88      362.84     36.07 o 
  -3  -4  20      774.44      742.67     34.87 o 
  -2  -4  20     3930.95     3968.16     91.40 o 
  -1  -4  20     2196.72     2234.05     49.91 o 
   0  -4  20      291.89      300.67     40.43 o 
   1  -4  20      680.90      677.54     45.43 o 
   2  -4  20      468.99      407.15     81.83 o 
   3  -4  20       41.99       97.77     56.94 o 
  -7  -3  20      586.70      599.27     83.40 o 
  -6  -3  20      926.52      871.61     33.46 o 
  -5  -3  20      338.97      372.49     62.08 o 
  -4  -3  20      475.40      530.87     38.48 o 
  -3  -3  20      319.05      375.30     38.99 o 
  -2  -3  20     4324.39     4429.15     61.05 o 
  -1  -3  20     2913.59     2962.80    144.09 o 
   0  -3  20     1406.64     1311.74     86.08 o 
   1  -3  20     2140.91     2040.66    135.71 o 
   2  -3  20      586.28      585.07     54.44 o 
   3  -3  20       42.40      -15.10     57.17 o 
   4  -3  20       28.72       21.37     53.35 o 
  -7  -2  20      480.60      382.79     29.37 o 
  -6  -2  20      527.77      540.95     33.51 o 
  -5  -2  20      430.28      534.24     33.20 o 
  -4  -2  20      212.04      244.24     37.20 o 
  -3  -2  20      428.83      396.05     31.41 o 
  -2  -2  20     4163.45     4225.66     36.22 o 
  -1  -2  20     2718.66     2683.10    105.33 o 
   0  -2  20      680.26      708.86     36.26 o 
   1  -2  20     2976.80     3204.66    149.22 o 
   2  -2  20     2158.36     2132.81     53.01 o 
   3  -2  20      104.46      151.48     51.98 o 
   4  -2  20       63.53       97.33    103.80 o 
   5  -2  20        9.69      111.36     52.19 o 
  -7  -1  20      575.87      504.84     51.28 o 
  -6  -1  20      805.36      850.33     65.39 o 
  -5  -1  20      333.14      434.70     48.25 o 
  -4  -1  20      445.14      462.43     42.31 o 
  -3  -1  20      194.33      237.27     32.71 o 
  -2  -1  20     9827.90     9961.49    164.67 o 
  -1  -1  20     5520.49     5394.79    127.58 o 
   0  -1  20        8.95       76.91     35.47 o 
   1  -1  20     3183.62     3310.37     54.07 o 
   2  -1  20     2687.79     2605.41    241.25 o 
   3  -1  20      117.73       75.70     48.51 o 
   4  -1  20      159.61      174.78    110.84 o 
   5  -1  20        0.18      135.93     53.67 o 
  -6   0  20     1109.94     1150.95     37.75 o 
  -5   0  20      170.84      179.03     34.00 o 
  -4   0  20      199.55      228.44     29.81 o 
  -3   0  20        4.09       -6.59     34.66 o 
  -2   0  20     4312.44     4331.46    130.97 o 
  -1   0  20     5228.78     5271.39    120.29 o 
   0   0  20     3227.19     3136.55    128.67 o 
   1   0  20     6312.38     6422.35    160.65 o 
   2   0  20     3026.15     3109.65    141.21 o 
   3   0  20       23.59       11.86     47.60 o 
   4   0  20      303.77      240.54     48.17 o 
   5   0  20       54.68      187.23     75.97 o 
   6   0  20      644.76      648.97    144.86 o 
  -6   1  20      557.31      587.06     79.79 o 
  -5   1  20       46.88       77.83     43.00 o 
  -4   1  20       85.01       91.39     32.66 o 
  -3   1  20        8.37       32.94     52.59 o 
  -2   1  20     4725.01     4965.07     80.24 o 
  -1   1  20     4107.62     4192.14     85.58 o 
   0   1  20       24.45      114.31     33.89 o 
   1   1  20     5789.27     6009.88    140.77 o 
   2   1  20     9194.76     9592.77    375.53 o 
   3   1  20      210.86      140.50     43.16 o 
   4   1  20      531.89      652.36     80.24 o 
   5   1  20      134.45      241.98     90.86 o 
   6   1  20      553.34      491.10     48.49 o 
  -5   2  20        6.76       -9.73     44.13 o 
  -4   2  20      169.30      204.85     30.70 o 
  -3   2  20        2.27        0.20     37.04 o 
  -2   2  20     3577.61     3742.00     97.90 o 
  -1   2  20     4539.73     4554.81    157.07 o 
   0   2  20      417.07      471.69     38.80 o 
   1   2  20     4544.44     4758.98    142.06 o 
   2   2  20     4749.91     4865.55    185.65 o 
   3   2  20      171.73      172.01     36.44 o 
   4   2  20      492.93      518.40     69.07 o 
   5   2  20      374.33      431.81     44.53 o 
   6   2  20      644.74      656.14     49.64 o 
   7   2  20      340.35      297.06     41.48 o 
  -5   3  20       13.67       55.76     35.63 o 
  -4   3  20        6.49        4.20     33.39 o 
  -3   3  20        6.10       11.41     29.28 o 
  -2   3  20     1510.69     1526.64     45.91 o 
  -1   3  20     3532.40     3511.63    131.03 o 
   0   3  20      919.83      885.65     32.30 o 
   1   3  20     4516.46     4429.20    193.27 o 
   2   3  20     5945.33     6119.32    231.99 o 
   3   3  20      119.78      116.69     38.79 o 
   4   3  20      656.81      750.33     36.66 o 
   5   3  20      560.72      620.19     96.17 o 
   6   3  20     1055.02     1043.75     44.38 o 
   7   3  20      480.01      389.50     50.31 o 
  -4   4  20       20.78       82.20     31.35 o 
  -3   4  20        7.69       32.73     28.55 o 
  -2   4  20      702.52      795.08     65.49 o 
  -1   4  20     1717.96     1724.88     58.99 o 
   0   4  20      199.05      249.47     33.78 o 
   1   4  20     3609.85     3557.15    164.02 o 
   2   4  20     6505.39     6709.22    248.25 o 
   3   4  20      296.86      355.55     47.74 o 
   4   4  20      371.06      401.06     48.62 o 
   5   4  20      615.38      663.32     36.23 o 
   6   4  20      451.98      576.57     49.63 o 
   7   4  20      462.87      494.49    129.23 o 
  -3   5  20        0.01       40.95     31.41 o 
  -2   5  20      287.34      357.54     39.72 o 
  -1   5  20     1244.59     1218.60     31.69 o 
   0   5  20      499.20      521.97     40.84 o 
   1   5  20     1558.46     1490.51     30.85 o 
   2   5  20     3373.09     3497.30    173.53 o 
   3   5  20      470.78      492.59     34.76 o 
   4   5  20      483.98      544.54     34.69 o 
   5   5  20      546.02      534.11     33.91 o 
   6   5  20      353.70      269.33     34.09 o 
   7   5  20      303.95      301.11     37.94 o 
  -2   6  20       68.76      145.24     31.37 o 
  -1   6  20      468.35      491.63     32.21 o 
   0   6  20      313.02      397.70     46.78 o 
   1   6  20     1218.78     1237.40     68.05 o 
   2   6  20     1861.22     1724.01    123.57 o 
   3   6  20      339.68      432.15     34.58 o 
   4   6  20      422.83      502.63     56.35 o 
   5   6  20      519.36      505.52     31.54 o 
   6   6  20      235.31      206.35     32.06 o 
   7   6  20      289.90      303.12     42.35 o 
  -1   7  20      206.74      211.22     33.48 o 
   0   7  20      332.65      354.95     32.19 o 
   1   7  20      506.53      467.31     30.91 o 
   2   7  20     1400.10     1353.32     56.00 o 
   3   7  20      262.11      303.46     39.41 o 
   4   7  20       58.92      121.75     34.19 o 
   5   7  20      303.81      277.18     33.16 o 
   6   7  20       21.63       54.10     36.20 o 
   1   8  20      324.84      311.19     76.98 o 
   2   8  20      518.49      487.37     29.74 o 
   3   8  20      335.03      349.24     34.31 o 
   4   8  20      340.30      384.44     39.68 o 
   5   8  20       98.70      114.62     32.95 o 
  -3  -7  21      322.64      275.27     44.25 o 
  -5  -6  21      167.46      147.25     36.53 o 
  -4  -6  21      183.87      125.12     38.32 o 
  -3  -6  21      345.68      370.52     36.89 o 
  -2  -6  21      483.71      499.16     43.63 o 
  -1  -6  21      295.44      337.41     43.09 o 
   0  -6  21       29.81       53.19     48.25 o 
  -6  -5  21       77.86      103.45     32.82 o 
  -5  -5  21      173.24      226.29     42.36 o 
  -4  -5  21      249.97      210.44     36.43 o 
  -3  -5  21      498.19      461.39     46.51 o 
  -2  -5  21      263.75      287.82     36.69 o 
  -1  -5  21      225.37      169.95     41.46 o 
   0  -5  21      133.79      139.64     42.86 o 
   1  -5  21        2.05       40.05     47.47 o 
   2  -5  21       19.81       24.32     67.04 o 
  -6  -4  21       15.95       46.16     42.92 o 
  -5  -4  21       75.17       63.32     49.23 o 
  -4  -4  21       89.08       62.42     33.54 o 
  -3  -4  21      387.70      400.68     33.41 o 
  -2  -4  21      798.37      845.42     34.56 o 
  -1  -4  21      316.44      337.89     35.60 o 
   0  -4  21       30.28       47.64     39.95 o 
   1  -4  21        3.88       80.58     43.65 o 
   2  -4  21       33.04       52.71     81.90 o 
   3  -4  21       16.86       56.88     57.78 o 
  -7  -3  21       11.03       54.34     48.22 o 
  -6  -3  21       29.46       90.43     34.04 o 
  -5  -3  21       71.27      152.21     31.84 o 
  -4  -3  21        0.49       95.45     39.94 o 
  -3  -3  21      203.61      212.16     32.87 o 
  -2  -3  21      507.99      532.88     34.07 o 
  -1  -3  21      142.86      214.14     35.66 o 
   0  -3  21      117.28       85.33     35.46 o 
   1  -3  21       13.40       16.48     39.77 o 
   2  -3  21        9.51       72.37     52.47 o 
   3  -3  21       28.49       98.07     52.52 o 
   4  -3  21       72.31      113.44     53.76 o 
  -6  -2  21        0.19       43.60     32.11 o 
  -5  -2  21       24.78       60.08     29.94 o 
  -4  -2  21       13.13       63.63     43.36 o 
  -3  -2  21      112.39      125.87     33.70 o 
  -2  -2  21      134.31      159.71     32.69 o 
  -1  -2  21       42.49       38.77     34.88 o 
   0  -2  21       36.47       80.74     35.57 o 
   1  -2  21       11.37       -8.78     38.62 o 
   2  -2  21       31.80       45.98     49.00 o 
   3  -2  21       13.17      -21.09     55.84 o 
   4  -2  21        7.11      -38.09     49.26 o 
  -6  -1  21        0.11      -32.66     36.83 o 
  -5  -1  21        0.09       -1.53     39.04 o 
  -4  -1  21       15.35       69.06     34.82 o 
  -3  -1  21        9.36      114.91     65.97 o 
  -2  -1  21      227.85      466.44    166.03 o 
  -1  -1  21        6.23       50.57     31.91 o 
   0  -1  21        3.47       37.64     35.57 o 
   1  -1  21       17.40       81.48     47.27 o 
   2  -1  21       20.24       23.05     66.86 o 
   3  -1  21       33.38       51.70     48.50 o 
   4  -1  21       15.88      -23.43     49.50 o 
   5  -1  21       31.21       78.76     54.85 o 
  -6   0  21       12.87       55.77     39.18 o 
  -5   0  21       22.35       90.57     31.72 o 
  -4   0  21       14.55       47.77     48.32 o 
  -3   0  21        2.66       21.19     33.46 o 
  -2   0  21        1.59       74.31     31.74 o 
  -1   0  21       19.24      120.17     33.03 o 
   0   0  21        1.33       26.63     35.00 o 
   1   0  21        6.53       50.57     43.25 o 
   2   0  21        1.06      128.05     40.66 o 
   3   0  21        6.29       31.19    137.34 o 
   4   0  21        1.86       42.49     48.19 o 
   5   0  21       28.49       41.72     85.33 o 
   6   0  21       35.25      126.05     49.80 o 
  -6   1  21       13.30       95.25     37.40 o 
  -5   1  21       51.56      148.28     81.98 o 
  -4   1  21       58.35       67.00     44.98 o 
  -3   1  21      114.87      166.64     49.37 o 
  -2   1  21      153.85      223.22     31.49 o 
  -1   1  21       43.29       36.50     32.85 o 
   0   1  21       10.26       21.29     36.67 o 
   1   1  21        5.49       67.88     43.77 o 
   2   1  21       36.00       98.05     49.71 o 
   3   1  21        1.35       99.38     45.96 o 
   4   1  21       21.36       65.01     38.62 o 
   5   1  21        0.16       75.46     47.92 o 
   6   1  21       10.98        0.21     43.35 o 
  -5   2  21      121.27      125.90     45.60 o 
  -4   2  21       19.70       28.64     33.95 o 
  -3   2  21      149.62      190.19     31.80 o 
  -2   2  21      594.76      629.82     37.78 o 
  -1   2  21      229.74      292.56     38.59 o 
   0   2  21       59.66      144.17     34.17 o 
   1   2  21       44.83       71.30     44.12 o 
   2   2  21        0.73       34.85     36.93 o 
   3   2  21        0.04       58.62     36.11 o 
   4   2  21        1.65       52.79    124.66 o 
   5   2  21        6.14      -37.80     62.03 o 
   6   2  21        1.06       33.91     50.42 o 
  -5   3  21       99.80      245.85     51.46 o 
  -4   3  21       59.01      117.30     27.46 o 
  -3   3  21      186.10      241.19     37.57 o 
  -2   3  21      652.32      769.54     54.15 o 
  -1   3  21      319.33      375.46     56.92 o 
   0   3  21      125.77      156.90     52.24 o 
   1   3  21      260.31      248.51     31.43 o 
   2   3  21       46.69       35.89     36.08 o 
   3   3  21       29.11       75.99     38.08 o 
   4   3  21        8.18        5.19     36.53 o 
   5   3  21        5.37      -47.01     47.01 o 
   6   3  21       50.82       39.54     53.26 o 
   7   3  21       16.91       72.83     60.23 o 
  -4   4  21       36.25      -29.24     29.24 o 
  -3   4  21      197.57      244.60     31.61 o 
  -2   4  21     1134.92     1037.10     33.31 o 
  -1   4  21      298.29      320.22     28.66 o 
   0   4  21       43.89       81.99     37.95 o 
   1   4  21      425.94      413.23     33.17 o 
   2   4  21       64.00       49.45     61.52 o 
   3   4  21       14.34      176.85     71.65 o 
   4   4  21       22.89       54.84     32.18 o 
   5   4  21       34.08       30.40     35.11 o 
   6   4  21      104.40      138.51     39.70 o 
   7   4  21       29.81      -44.44     44.44 o 
  -3   5  21      183.79      171.52     49.65 o 
  -2   5  21      807.26      811.59     31.79 o 
  -1   5  21      525.95      592.28     37.07 o 
   0   5  21      200.73      278.64     54.49 o 
   1   5  21      474.44      503.04     39.82 o 
   2   5  21       28.23      129.34     54.65 o 
   3   5  21       52.98       76.49     31.09 o 
   4   5  21        2.14        7.48     41.56 o 
   5   5  21       10.22       66.51     61.94 o 
   6   5  21      208.69      247.86     33.65 o 
   7   5  21       55.42      -13.73     36.92 o 
  -2   6  21      920.28      738.51     39.23 o 
  -1   6  21      423.14      406.99     47.35 o 
   0   6  21      109.79      179.28     44.85 o 
   1   6  21      610.93      657.89     54.93 o 
   2   6  21      260.60      267.57     32.42 o 
   3   6  21       24.59      144.14     38.08 o 
   4   6  21        3.28       55.53     32.63 o 
   5   6  21       43.74       58.60     36.45 o 
   6   6  21      469.25      477.68     37.77 o 
   0   7  21      306.19      303.84     30.42 o 
   1   7  21      482.09      448.87     45.06 o 
   2   7  21       95.61      155.74     46.41 o 
   3   7  21        7.43       65.29     33.81 o 
   4   7  21       94.70      162.35     35.52 o 
   5   7  21       13.33       43.91     35.86 o 
   6   7  21      399.95      384.16     51.31 o 
   2   8  21      268.02      245.78     32.24 o 
   3   8  21        0.05       47.47     32.16 o 
   4   8  21        0.20       10.29     36.81 o 
   5   8  21        7.54       53.72     35.17 o 
  -5  -6  22      630.83      614.12     41.97 o 
  -4  -6  22      306.35      326.93     34.36 o 
  -3  -6  22       34.34       83.41     37.97 o 
  -2  -6  22       98.33      111.61     41.94 o 
  -1  -6  22       47.74       47.81     44.04 o 
  -6  -5  22      440.22      415.47     37.97 o 
  -5  -5  22      884.21      842.52     50.62 o 
  -4  -5  22      824.69      790.46     34.97 o 
  -3  -5  22      187.07      206.34     34.56 o 
  -2  -5  22       96.42      128.40     35.29 o 
  -1  -5  22      112.13      151.30     39.71 o 
   0  -5  22      146.10      186.31     43.43 o 
   1  -5  22      448.84      426.53     48.33 o 
  -6  -4  22      907.42      811.50     37.81 o 
  -5  -4  22      843.57      898.65     32.94 o 
  -4  -4  22      537.02      504.82     33.60 o 
  -3  -4  22      383.35      411.76     34.92 o 
  -2  -4  22      631.15      658.29     34.40 o 
  -1  -4  22      269.67      331.10     38.75 o 
   0  -4  22       94.99       95.30     39.58 o 
   1  -4  22      534.48      544.58     47.34 o 
   2  -4  22      453.66      386.92     72.28 o 
  -6  -3  22     1075.33     1015.03     31.63 o 
  -5  -3  22     1469.95     1492.93     38.19 o 
  -4  -3  22      492.89      532.10     32.63 o 
  -3  -3  22      462.93      495.22     35.82 o 
  -2  -3  22      738.05      760.80     33.98 o 
  -1  -3  22      359.93      376.34     38.84 o 
   0  -3  22      103.62      147.17     37.72 o 
   1  -3  22      954.73      999.01     49.30 o 
   2  -3  22      396.92      373.46     81.09 o 
   3  -3  22      424.62      391.40     51.16 o 
  -6  -2  22     1157.62     1127.74     66.02 o 
  -5  -2  22     1572.62     1555.44     68.85 o 
  -4  -2  22     1463.25     1404.30     47.20 o 
  -3  -2  22     1517.82     1621.44     61.98 o 
  -2  -2  22      725.54      818.36     40.41 o 
  -1  -2  22      357.29      366.87     33.23 o 
   0  -2  22       40.76       53.02     35.84 o 
   1  -2  22      917.03      935.19     49.16 o 
   2  -2  22     1422.52     1459.44    170.66 o 
   3  -2  22      980.02      910.21     71.73 o 
   4  -2  22      558.16      407.18     54.03 o 
  -6  -1  22     1056.55     1016.34     39.21 o 
  -5  -1  22     1119.30     1186.12     39.96 o 
  -4  -1  22      202.60      342.95     63.35 o 
  -3  -1  22     1791.11     1886.33     55.81 o 
  -2  -1  22     4555.81     4513.71    139.45 o 
  -1  -1  22      591.11      672.93     36.73 o 
   0  -1  22       13.21       14.19     34.67 o 
   1  -1  22      706.47      776.52     38.91 o 
   2  -1  22     1430.85     1501.19     51.58 o 
   3  -1  22     1046.03     1127.19     77.15 o 
   4  -1  22     1224.24     1118.46     55.95 o 
   5  -1  22      661.19      502.93     50.74 o 
  -6   0  22     1076.55     1021.32     29.80 o 
  -5   0  22     1559.11     1464.49     99.33 o 
  -4   0  22      329.60      334.99     38.95 o 
  -3   0  22     1541.55     1571.44     57.68 o 
  -2   0  22     1565.74     1705.72     50.03 o 
  -1   0  22      430.75      431.46     34.43 o 
   0   0  22       27.20       60.71     35.58 o 
   1   0  22      605.33      640.25     45.13 o 
   2   0  22     1252.58     1240.35     71.30 o 
   3   0  22     1028.90     1128.16    117.91 o 
   4   0  22      727.41      758.25    139.55 o 
   5   0  22      837.89      682.43     63.32 o 
  -5   1  22     1263.82     1152.56     37.31 o 
  -4   1  22      493.95      521.43     28.71 o 
  -3   1  22     2265.27     2328.33     54.88 o 
  -2   1  22     3688.00     3653.94    104.12 o 
  -1   1  22      250.48      249.80     32.31 o 
   0   1  22        0.06      -28.00     32.20 o 
   1   1  22      230.65      262.10     37.49 o 
   2   1  22     4212.67     4411.20    270.51 o 
   3   1  22     1808.79     1732.19    295.02 o 
   4   1  22      431.69      560.45     49.54 o 
   5   1  22      869.68      922.73     96.90 o 
   6   1  22      537.02      487.21     51.61 o 
  -5   2  22      868.88      845.24     61.95 o 
  -4   2  22       75.94       66.73     33.41 o 
  -3   2  22     1766.19     1844.21     36.24 o 
  -2   2  22     4746.09     4848.31     89.28 o 
  -1   2  22      356.82      366.59     33.03 o 
   0   2  22       45.78       66.67     33.50 o 
   1   2  22       46.14       98.70     37.23 o 
   2   2  22     1681.40     1690.65     48.81 o 
   3   2  22     1624.89     1560.06     72.87 o 
   4   2  22     1255.54     1343.98    107.37 o 
   5   2  22     1555.69     1664.72     59.23 o 
   6   2  22      865.56      913.76    113.67 o 
  -4   3  22      164.89      187.91     30.20 o 
  -3   3  22     1016.56     1015.04     31.55 o 
  -2   3  22     2179.49     2317.61     74.60 o 
  -1   3  22      329.35      341.65     51.66 o 
   0   3  22      104.39      284.12     84.40 o 
   1   3  22        0.58       98.92     48.69 o 
   2   3  22     2204.39     2268.08    103.47 o 
   3   3  22     1297.06     1244.94    110.73 o 
   4   3  22       88.05      155.44     40.61 o 
   5   3  22     1520.41     1643.42     54.59 o 
   6   3  22     1338.39     1210.04     58.57 o 
  -3   4  22      757.25      756.56     31.89 o 
  -2   4  22     2883.51     2925.06     80.29 o 
  -1   4  22      181.12      255.06     30.53 o 
   0   4  22        7.48       16.59     31.54 o 
   1   4  22       42.86      115.98     32.20 o 
   2   4  22     1891.73     2104.65    115.35 o 
   3   4  22     1347.61     1471.23    114.35 o 
   4   4  22       77.82       97.64     32.62 o 
   5   4  22     1069.00     1057.72     48.48 o 
   6   4  22     1230.28     1097.76    189.42 o 
  -3   5  22      350.38      315.32     29.80 o 
  -2   5  22     1166.89     1123.72     83.13 o 
  -1   5  22      292.90      302.64     31.62 o 
   0   5  22       67.01       91.85     33.29 o 
   1   5  22       74.80       95.86     31.70 o 
   2   5  22      685.72      745.05     74.39 o 
   3   5  22      973.11     1041.99     41.78 o 
   4   5  22      153.55      246.64     64.22 o 
   5   5  22     1136.43     1126.83     35.83 o 
   6   5  22     1094.22     1114.43     40.21 o 
  -1   6  22      195.40      259.72     29.25 o 
   0   6  22       12.83       14.45     29.64 o 
   1   6  22       69.87      134.84     36.10 o 
   2   6  22      513.34      587.24     78.81 o 
   3   6  22      481.83      573.44     40.00 o 
   4   6  22        1.47       11.82     31.20 o 
   5   6  22      820.42      775.11     73.97 o 
   6   6  22     1380.73     1266.06     53.06 o 
   0   7  22       53.37       38.01     50.21 o 
   1   7  22       71.95      140.07     36.55 o 
   2   7  22       78.18      104.16     30.66 o 
   3   7  22      346.56      443.06     62.88 o 
   4   7  22        6.13       68.33     35.58 o 
   5   7  22      409.61      384.81     33.75 o 
   3   8  22       71.21      136.01     34.47 o 
   4   8  22        2.80       86.86     50.03 o 
  -4  -6  23       35.82      107.24     36.68 o 
  -3  -6  23       99.48      103.09     37.68 o 
  -2  -6  23       35.40       88.72     40.72 o 
  -5  -5  23       95.88      107.79     35.70 o 
  -4  -5  23       72.56       70.92     33.72 o 
  -3  -5  23       90.85       85.31     35.96 o 
  -2  -5  23       19.17       -7.74     36.29 o 
  -1  -5  23       24.68       22.76     39.47 o 
   0  -5  23      501.98      479.61     46.73 o 
  -6  -4  23       17.12       35.06     48.73 o 
  -5  -4  23       78.35      165.17     31.91 o 
  -4  -4  23       26.47       54.79     33.57 o 
  -3  -4  23       85.18      106.65     61.07 o 
  -2  -4  23       21.60       60.34     36.70 o 
  -1  -4  23       14.09       48.66     35.09 o 
   0  -4  23      339.59      369.63     40.04 o 
   1  -4  23      272.47      349.80     46.62 o 
   2  -4  23      104.15      119.00     58.22 o 
  -6  -3  23       41.94      181.19     41.86 o 
  -5  -3  23       26.31       38.59     33.94 o 
  -4  -3  23       45.24       53.99     31.19 o 
  -3  -3  23       17.44       43.34     46.00 o 
  -2  -3  23       23.91       40.30     32.83 o 
  -1  -3  23        3.73       76.74     33.34 o 
   0  -3  23      409.76      390.07     51.14 o 
   1  -3  23      302.04      321.22     41.69 o 
   2  -3  23       26.37       74.09     80.57 o 
   3  -3  23      146.25      152.04     54.10 o 
  -6  -2  23        0.56       26.13     31.92 o 
  -5  -2  23        0.74       87.76     38.26 o 
  -4  -2  23       30.69       41.47     40.18 o 
  -3  -2  23        2.92       38.14     34.42 o 
  -2  -2  23       10.40      128.03     32.27 o 
  -1  -2  23        0.05       56.92     36.72 o 
   0  -2  23      137.02      162.67     37.08 o 
   1  -2  23      190.08      216.00     39.95 o 
   2  -2  23       78.89      101.81     71.07 o 
   3  -2  23      187.93      219.93     58.49 o 
   4  -2  23       64.54      104.96    101.99 o 
  -6  -1  23        0.00       29.06     77.87 o 
  -5  -1  23        1.51      251.57     60.93 o 
  -4  -1  23       12.80       72.48     51.71 o 
  -3  -1  23        0.02       60.96     38.94 o 
  -2  -1  23        4.58       93.02     31.41 o 
  -1  -1  23        2.92       85.54     33.58 o 
   0  -1  23       30.33       56.10     35.58 o 
   1  -1  23       94.75      178.66     40.83 o 
   2  -1  23       21.46        4.11     49.20 o 
   3  -1  23       86.25       61.61     49.66 o 
   4  -1  23       66.97      189.23     83.78 o 
  -5   0  23       33.14       47.86     32.88 o 
  -4   0  23        0.19       22.51     29.06 o 
  -3   0  23        2.79       61.35     33.37 o 
  -2   0  23        5.56      120.42     36.88 o 
  -1   0  23        7.01       36.23     32.73 o 
   0   0  23        5.00      -11.67     36.88 o 
   1   0  23        9.03       34.09     36.44 o 
   2   0  23        0.20      101.16     43.26 o 
   3   0  23       21.32       54.99     80.61 o 
   4   0  23       32.36       58.70     49.08 o 
   5   0  23        1.53       68.02     83.74 o 
  -5   1  23       39.30       44.90     33.29 o 
  -4   1  23        2.01       59.37     68.03 o 
  -3   1  23        0.72       69.25     40.44 o 
  -2   1  23        6.66       47.60     34.06 o 
  -1   1  23        5.78       57.96     31.75 o 
   0   1  23        3.43      -21.24     32.90 o 
   1   1  23        5.51        5.25     32.19 o 
   2   1  23       27.45      150.97     44.50 o 
   3   1  23        4.79       15.97     42.63 o 
   4   1  23        0.06        9.36     59.20 o 
   5   1  23        2.25        0.68     40.01 o 
  -4   2  23        3.98       59.85     46.87 o 
  -3   2  23       12.19       94.10     30.01 o 
  -2   2  23        1.03       48.57     44.37 o 
  -1   2  23       34.07      178.41     51.78 o 
   0   2  23       73.02      131.53     34.18 o 
   1   2  23       36.58       10.96     32.60 o 
   2   2  23       44.43      120.94     40.23 o 
   3   2  23       45.79       50.31     36.20 o 
   4   2  23       17.22      145.76     39.84 o 
   5   2  23       15.57       11.00     42.70 o 
   6   2  23        1.12       70.26     44.44 o 
  -4   3  23       18.32      116.69     32.44 o 
  -3   3  23       27.89       10.15     45.62 o 
  -2   3  23        4.67       27.79     56.32 o 
  -1   3  23       35.46      117.15     48.45 o 
   0   3  23       99.04       92.18     34.20 o 
   1   3  23      181.56      224.34     32.36 o 
   2   3  23      314.03      389.84     43.25 o 
   3   3  23      126.39      162.81     38.07 o 
   4   3  23       24.57       54.04     37.27 o 
   5   3  23       40.75      111.77     59.20 o 
   6   3  23       19.80      100.88     49.32 o 
  -3   4  23       98.58      108.87     29.15 o 
  -2   4  23       17.85      123.95     31.79 o 
  -1   4  23       44.34      141.47     41.86 o 
   0   4  23       23.77       48.04     49.89 o 
   1   4  23      240.15      278.06     36.63 o 
   2   4  23      711.20      785.55     65.51 o 
   3   4  23      311.88      333.27     34.56 o 
   4   4  23      115.00      168.23     35.58 o 
   5   4  23       73.54       64.60     38.75 o 
   6   4  23       10.44       85.61     43.65 o 
  -2   5  23       14.73       96.59     30.84 o 
  -1   5  23       41.04       91.13     31.03 o 
   0   5  23       43.73       61.58     29.28 o 
   1   5  23      171.31      218.08     32.50 o 
   2   5  23      612.11      625.94     53.73 o 
   3   5  23      409.83      431.61     48.89 o 
   4   5  23      221.66      273.89     39.04 o 
   5   5  23      212.08      219.59     35.76 o 
   6   5  23       66.37      101.49     39.02 o 
  -1   6  23       39.04      137.11     29.70 o 
   0   6  23       11.03      -31.96     31.96 o 
   1   6  23      230.42      218.67     41.59 o 
   2   6  23      973.45      939.90     64.24 o 
   3   6  23      367.81      412.51     99.45 o 
   4   6  23      104.89      183.49     56.97 o 
   5   6  23      290.36      308.21     34.82 o 
   1   7  23      137.04      101.20     36.72 o 
   2   7  23      785.98      772.37     68.43 o 
   3   7  23      398.89      348.48     35.11 o 
   4   7  23      180.68      152.93     33.27 o 
   5   7  23      334.92      306.46     34.93 o 
  -4  -5  24      234.13      198.67     34.44 o 
  -3  -5  24      731.37      696.96     36.02 o 
  -2  -5  24      234.75      258.39     37.46 o 
  -1  -5  24      694.30      743.74     67.27 o 
   0  -5  24      804.61      722.45     57.39 o 
  -5  -4  24       60.46       47.45     32.07 o 
  -4  -4  24      235.02      254.89     34.36 o 
  -3  -4  24     1091.00     1129.23     66.96 o 
  -2  -4  24      512.12      457.28     35.37 o 
  -1  -4  24     1168.33     1125.93     61.05 o 
   0  -4  24     1251.20     1320.21     85.02 o 
   1  -4  24      230.57      204.37     47.83 o 
  -5  -3  24      118.49      145.70     34.63 o 
  -4  -3  24      326.12      289.87     34.72 o 
  -3  -3  24     1187.12     1188.68     33.48 o 
  -2  -3  24      307.07      302.99     33.14 o 
  -1  -3  24     1488.34     1557.49     38.35 o 
   0  -3  24     3245.16     3316.00    190.45 o 
   1  -3  24      488.64      491.28     42.21 o 
   2  -3  24      197.48      159.39     53.55 o 
  -5  -2  24      115.34      107.04     36.20 o 
  -4  -2  24      135.26      193.84     31.67 o 
  -3  -2  24     1598.29     1553.44     36.09 o 
  -2  -2  24      418.96      463.78     50.43 o 
  -1  -2  24     1263.92     1320.61     55.50 o 
   0  -2  24     3037.98     3104.94    114.89 o 
   1  -2  24      691.09      695.26     50.40 o 
   2  -2  24      528.59      547.95     70.33 o 
   3  -2  24      549.63      468.52     54.24 o 
  -5  -1  24       97.62       97.84     36.65 o 
  -4  -1  24      163.59      200.82     37.16 o 
  -3  -1  24     1490.57     1545.72     45.75 o 
  -2  -1  24     1214.58     1160.69     35.77 o 
  -1  -1  24     2178.54     2122.10     56.67 o 
   0  -1  24     2861.88     2956.42    121.09 o 
   1  -1  24      638.27      757.04     39.74 o 
   2  -1  24      404.08      505.20     69.07 o 
   3  -1  24      932.61      893.37     93.33 o 
   4  -1  24        1.53       28.75     48.62 o 
  -5   0  24       74.42       95.00     55.50 o 
  -4   0  24       70.91      105.00     29.92 o 
  -3   0  24      888.54     1035.88     63.40 o 
  -2   0  24      548.64      625.89     64.62 o 
  -1   0  24     1856.57     1743.11     79.26 o 
   0   0  24     7005.10     6898.89    410.54 o 
   1   0  24     1672.64     1689.79     56.33 o 
   2   0  24      383.00      330.53     72.06 o 
   3   0  24     1009.49      979.49     66.35 o 
   4   0  24        4.04       22.38     43.98 o 
   5   0  24      136.28      118.32     72.47 o 
  -5   1  24       53.62      112.14     28.45 o 
  -4   1  24        7.08      150.36     49.32 o 
  -3   1  24      714.85      730.10     32.85 o 
  -2   1  24      867.42      907.29     33.19 o 
  -1   1  24     1210.43     1247.94     84.82 o 
   0   1  24     2006.51     2157.19     88.81 o 
   1   1  24     1705.75     1677.86     92.84 o 
   2   1  24     1968.21     1875.15    130.58 o 
   3   1  24     1675.62     1723.95     52.08 o 
   4   1  24       44.12       38.81    101.03 o 
   5   1  24      161.61      132.12     58.16 o 
  -4   2  24       15.90      109.19     34.28 o 
  -3   2  24      287.84      293.23     32.09 o 
  -2   2  24     1003.16     1100.14     52.45 o 
  -1   2  24     1516.85     1494.56     90.40 o 
   0   2  24     2534.20     2614.17    123.95 o 
   1   2  24     1372.69     1416.48     51.53 o 
   2   2  24      548.98      609.63     69.46 o 
   3   2  24     1595.76     1605.56     78.46 o 
   4   2  24      152.24      144.49     41.61 o 
   5   2  24       86.01      119.27     86.80 o 
  -3   3  24       87.64      159.66     30.60 o 
  -2   3  24      542.77      585.26     43.91 o 
  -1   3  24     1016.61     1007.61     47.86 o 
   0   3  24     2285.09     2349.87    103.33 o 
   1   3  24     1973.38     2014.96     78.20 o 
   2   3  24     1362.62     1380.13     54.26 o 
   3   3  24     1063.69     1119.58     40.18 o 
   4   3  24      150.77      184.60     37.99 o 
   5   3  24       29.60       73.11     70.40 o 
  -3   4  24       19.87       55.27     37.06 o 
  -2   4  24      449.02      525.78     29.67 o 
  -1   4  24      667.88      722.88     34.64 o 
   0   4  24      477.13      481.87     30.99 o 
   1   4  24     1559.52     1553.13    116.34 o 
   2   4  24     1962.09     2009.66    110.63 o 
   3   4  24     1135.80     1234.94    120.99 o 
   4   4  24      257.56      243.56     35.80 o 
   5   4  24        4.52       41.59     36.93 o 
  -2   5  24      180.11      170.39     33.52 o 
  -1   5  24      450.78      491.67     32.47 o 
   0   5  24      591.55      587.65     38.02 o 
   1   5  24      942.01      914.51     73.32 o 
   2   5  24      963.69      998.24     34.40 o 
   3   5  24      825.57      845.47     56.56 o 
   4   5  24      321.50      324.81     40.58 o 
   5   5  24       11.86        1.97     48.93 o 
   0   6  24      105.49      149.53     81.46 o 
   1   6  24      669.81      676.20     32.08 o 
   2   6  24     1216.75     1258.99     82.39 o 
   3   6  24      410.28      330.02     32.22 o 
   4   6  24      225.74      310.32     56.33 o 
   5   6  24       60.76      125.37     32.77 o 
   2   7  24      640.99      559.56     35.10 o 
   3   7  24      322.27      392.27     47.73 o 
   4   7  24      131.75      157.64     39.98 o 
  -3  -5  25      230.51      222.27     36.47 o 
  -2  -5  25       20.56       74.20     37.62 o 
  -4  -4  25      294.78      280.51     34.55 o 
  -3  -4  25      181.87      147.37     37.35 o 
  -2  -4  25       37.77       66.45     38.82 o 
  -1  -4  25      260.31      325.11     37.50 o 
   0  -4  25       76.77       83.10     41.62 o 
   1  -4  25       11.52        0.10     62.79 o 
  -5  -3  25        0.04       10.78     48.61 o 
  -4  -3  25      103.23       43.66     33.85 o 
  -3  -3  25      111.32      185.22     33.62 o 
  -2  -3  25        0.46       52.09     35.73 o 
  -1  -3  25      202.83      233.07     36.60 o 
   0  -3  25      200.10      188.50     66.35 o 
   1  -3  25        5.21       10.73     44.09 o 
   2  -3  25        0.15        6.94     56.06 o 
  -5  -2  25        3.98       46.22     37.93 o 
  -4  -2  25      135.49      137.95     34.56 o 
  -3  -2  25       77.40       61.77     34.49 o 
  -2  -2  25        4.61      -37.72     37.72 o 
  -1  -2  25      110.06      164.82     35.73 o 
   0  -2  25      112.58      121.66     44.46 o 
   1  -2  25        9.43       46.52     39.55 o 
   2  -2  25        8.76       57.76     78.33 o 
   3  -2  25        0.02       70.10     49.85 o 
  -5  -1  25       16.50      130.18     34.01 o 
  -4  -1  25        6.91       83.41     41.24 o 
  -3  -1  25       12.33       44.90     40.56 o 
  -2  -1  25        0.44       26.65     68.59 o 
  -1  -1  25       42.12       83.68     34.51 o 
   0  -1  25       25.53       72.40     36.41 o 
   1  -1  25       28.96       40.42     39.16 o 
   2  -1  25        9.17      -18.58     70.40 o 
   3  -1  25        3.25      -40.62     49.54 o 
  -5   0  25        6.47        8.80     31.80 o 
  -4   0  25        6.67       91.34     31.69 o 
  -3   0  25        0.03       62.88     31.87 o 
  -2   0  25       22.58       25.89     32.41 o 
  -1   0  25        1.57       -2.42     34.68 o 
   0   0  25       50.90      104.41     32.88 o 
   1   0  25        4.45       70.03     37.37 o 
   2   0  25       25.98       47.99     48.93 o 
   3   0  25        0.27       95.40     44.51 o 
   4   0  25       47.09      171.55     48.78 o 
  -4   1  25       86.24       82.49     32.63 o 
  -3   1  25       44.15       28.85     41.83 o 
  -2   1  25       39.70       49.84     32.43 o 
  -1   1  25       29.05      126.59     35.45 o 
   0   1  25       10.36       70.83     35.51 o 
   1   1  25       14.07       48.16     36.74 o 
   2   1  25       27.07       93.44     48.76 o 
   3   1  25        8.15      223.97     73.42 o 
   4   1  25       36.60        6.34     89.90 o 
   5   1  25        6.17       66.31     44.26 o 
  -4   2  25      162.97      186.35     32.56 o 
  -3   2  25      110.23      157.03     44.37 o 
  -2   2  25      121.51      128.15     32.21 o 
  -1   2  25      194.30      280.97     64.62 o 
   0   2  25       50.04       79.07     31.64 o 
   1   2  25        9.40       64.35     34.92 o 
   2   2  25       69.52       15.92     44.51 o 
   3   2  25        0.56       96.85     45.77 o 
   4   2  25       21.54       41.80     39.08 o 
   5   2  25        8.52       20.03     44.06 o 
  -3   3  25      160.78      210.80     30.03 o 
  -2   3  25      121.04      172.33     33.67 o 
  -1   3  25      275.16      288.69     31.19 o 
   0   3  25      201.11      251.02     34.05 o 
   1   3  25       36.35       22.42     30.69 o 
   2   3  25       10.16       23.17     33.77 o 
   3   3  25        3.44       30.34     37.89 o 
   4   3  25        0.08       25.46     35.71 o 
   5   3  25       12.09       53.22     44.29 o 
  -2   4  25      215.21      137.79     42.16 o 
  -1   4  25      275.56      314.21     32.25 o 
   0   4  25      176.64      200.12     34.22 o 
   1   4  25       60.08      136.19     40.09 o 
   2   4  25       49.39       26.68     45.05 o 
   3   4  25        7.68       45.32     36.37 o 
   4   4  25       37.78       91.49     33.35 o 
   5   4  25       34.69      102.98     38.23 o 
  -1   5  25      337.21      352.39     45.51 o 
   0   5  25      320.67      297.84     30.97 o 
   1   5  25      103.15       59.17     31.55 o 
   2   5  25       68.62       86.01     34.71 o 
   3   5  25        8.65       63.12     53.19 o 
   4   5  25       54.85      101.35     33.80 o 
   5   5  25       58.39      101.07     33.29 o 
   0   6  25      215.33      202.27     51.05 o 
   1   6  25      165.91      168.86     34.68 o 
   2   6  25       79.02       90.03     32.52 o 
   3   6  25       19.45       34.44     33.07 o 
   4   6  25       13.02       21.88     31.19 o 
  -3  -4  26      261.37      216.23     51.36 o 
  -2  -4  26       31.74       46.41     34.99 o 
  -1  -4  26       16.05       27.95     36.38 o 
   0  -4  26       78.14      190.70     53.60 o 
  -4  -3  26     2224.09     2098.33     94.13 o 
  -3  -3  26      321.46      310.70     52.49 o 
  -2  -3  26        0.75       54.24     35.58 o 
  -1  -3  26       85.85      102.50     35.74 o 
   0  -3  26      116.03      134.24     38.89 o 
   1  -3  26      255.53      257.48     46.36 o 
  -4  -2  26     2666.18     2558.13    103.51 o 
  -3  -2  26      529.28      512.84     41.16 o 
  -2  -2  26       17.16       47.43     49.80 o 
  -1  -2  26      265.50      278.53     34.16 o 
   0  -2  26       90.42       82.06     37.15 o 
   1  -2  26      364.04      419.37     41.29 o 
   2  -2  26      116.62      185.22    105.38 o 
  -4  -1  26     2743.11     2638.68     61.50 o 
  -3  -1  26      634.29      649.90     60.34 o 
  -2  -1  26       74.22      177.16     44.35 o 
  -1  -1  26      578.61      573.84     32.40 o 
   0  -1  26       40.96       75.84     42.96 o 
   1  -1  26      440.79      372.36     52.29 o 
   2  -1  26        5.84       26.08     48.06 o 
   3  -1  26      664.60      678.45     51.49 o 
  -4   0  26     2244.99     2123.13     78.75 o 
  -3   0  26      547.83      535.45     31.38 o 
  -2   0  26       15.09       85.41     33.98 o 
  -1   0  26      854.40      871.23     54.18 o 
   0   0  26        5.08       60.42     31.42 o 
   1   0  26      659.93      668.80     63.29 o 
   2   0  26        2.94       48.69     57.65 o 
   3   0  26      595.88      773.51    140.07 o 
   4   0  26     1605.48     1390.75    251.53 o 
  -4   1  26     2359.83     2123.38     72.13 o 
  -3   1  26      832.65      776.18     32.34 o 
  -2   1  26       20.11       24.05     32.05 o 
  -1   1  26      801.23      769.00     48.67 o 
   0   1  26        0.30       -6.21     32.14 o 
   1   1  26      557.79      565.29     40.99 o 
   2   1  26       38.09       39.34     47.90 o 
   3   1  26      823.40      846.20    136.20 o 
   4   1  26     2047.67     1872.37    116.66 o 
  -3   2  26      837.62      825.04     31.95 o 
  -2   2  26      224.72      216.82     34.00 o 
  -1   2  26      952.77      942.90     42.39 o 
   0   2  26       31.36      118.91     31.95 o 
   1   2  26      510.71      473.53     35.14 o 
   2   2  26       14.48       34.57     33.86 o 
   3   2  26      599.07      673.42     65.72 o 
   4   2  26     3370.62     3317.85    200.04 o 
  -3   3  26      699.26      678.97     77.72 o 
  -2   3  26       76.82      124.27     41.78 o 
  -1   3  26      727.54      649.52     59.68 o 
   0   3  26      162.41      184.61     50.12 o 
   1   3  26      283.67      338.38     42.57 o 
   2   3  26        2.37      149.12     34.69 o 
   3   3  26      417.24      460.55     37.42 o 
   4   3  26     2095.22     1932.81    151.48 o 
  -2   4  26      155.15      150.80     32.06 o 
  -1   4  26      451.49      442.76     32.15 o 
   0   4  26       94.91      140.66     31.79 o 
   1   4  26      112.72      173.22     31.40 o 
   2   4  26        8.60       19.41     31.34 o 
   3   4  26      354.08      367.16     40.96 o 
   4   4  26     1927.18     1857.99    100.71 o 
   0   5  26      185.14      140.08     33.54 o 
   1   5  26       41.15      106.02     31.99 o 
   2   5  26        1.18      110.77     33.88 o 
   3   5  26      240.52      230.53     38.89 o 
   4   5  26     1700.55     1694.49     69.49 o 
   1   6  26        0.64       38.85     36.16 o 
   2   6  26        2.64      -25.02     34.79 o 
   3   6  26      153.81      162.81     33.73 o 
  -3  -3  27        2.15       -3.72     33.80 o 
  -2  -3  27        5.04       20.39     36.19 o 
  -1  -3  27       44.73       29.89     36.38 o 
   0  -3  27      240.30      217.98     39.00 o 
  -4  -2  27        7.59       59.48     32.84 o 
  -3  -2  27        8.93       44.15     34.04 o 
  -2  -2  27        2.63       -9.42     42.69 o 
  -1  -2  27       12.28       48.70     36.09 o 
   0  -2  27      138.71      106.43     37.63 o 
   1  -2  27       51.39       77.52     42.14 o 
  -4  -1  27       23.28       90.62     41.65 o 
  -3  -1  27        5.89       78.10     44.22 o 
  -2  -1  27        0.44      136.69     73.89 o 
  -1  -1  27        0.03        1.00     31.52 o 
   0  -1  27      111.69      120.81     36.11 o 
   1  -1  27       27.74       52.86     36.85 o 
   2  -1  27        1.09       90.43     48.98 o 
  -4   0  27        1.81       72.52     34.27 o 
  -3   0  27        0.56      -15.42     37.14 o 
  -2   0  27        5.19       54.01     37.87 o 
  -1   0  27        3.68       56.96     38.36 o 
   0   0  27        1.66      -32.93     32.93 o 
   1   0  27        0.28       45.15     37.84 o 
   2   0  27        3.54      145.54     43.88 o 
   3   0  27       11.50      127.40     49.62 o 
  -3   1  27        1.65       54.32     32.93 o 
  -2   1  27        0.22       26.11     30.97 o 
  -1   1  27        2.28       55.96     32.75 o 
   0   1  27        0.76       71.88     33.75 o 
   1   1  27       12.71       67.75     49.56 o 
   2   1  27       22.32       36.12     40.70 o 
   3   1  27        0.08      133.69     92.37 o 
  -3   2  27        0.01       22.24     33.21 o 
  -2   2  27        0.05       98.10     42.82 o 
  -1   2  27        7.97       -2.89     32.38 o 
   0   2  27       63.48       81.61     33.90 o 
   1   2  27       23.49       25.72     32.70 o 
   2   2  27       10.60       56.63     51.58 o 
   3   2  27       26.31        3.37     42.73 o 
   4   2  27        0.05      -44.62     44.62 o 
  -2   3  27        0.09       76.80     40.47 o 
  -1   3  27        2.04      -19.94     31.94 o 
   0   3  27      181.39      168.63     32.67 o 
   1   3  27      146.28      200.28     33.27 o 
   2   3  27       35.05       27.92     59.51 o 
   3   3  27       58.75       23.34     45.21 o 
   4   3  27      103.68      170.27     48.93 o 
  -1   4  27        0.03       69.28     30.88 o 
   0   4  27      129.60      171.15     46.78 o 
   1   4  27      169.71      173.77     32.38 o 
   2   4  27       82.88      100.48     35.27 o 
   3   4  27      215.22      295.54     49.12 o 
   4   4  27      123.02      160.53     37.31 o 
   0   5  27      207.89      240.44     50.64 o 
   1   5  27      167.26      149.92     34.48 o 
   2   5  27       19.62      138.23     33.50 o 
   3   5  27      271.18      243.32     40.86 o 
  -3  -2  28      409.23      392.78     48.75 o 
  -2  -2  28      468.79      473.33     35.00 o 
  -1  -2  28      911.22      865.08     50.53 o 
   0  -2  28     1121.88     1005.31     78.84 o 
  -3  -1  28      483.01      453.79     33.69 o 
  -2  -1  28      296.00      228.01     37.45 o 
  -1  -1  28     1151.95      968.13     41.49 o 
   0  -1  28     2320.28     2224.57    169.66 o 
   1  -1  28      850.86      794.17     78.89 o 
   2  -1  28      220.29      286.62     71.21 o 
  -3   0  28      449.05      441.89     49.45 o 
  -2   0  28      224.07      315.34     40.62 o 
  -1   0  28     1135.45     1021.07     37.71 o 
   0   0  28     3007.90     2910.35    140.59 o 
   1   0  28     1100.67     1061.20     93.26 o 
   2   0  28      349.13      279.65     49.73 o 
  -3   1  28      464.81      460.07     46.04 o 
  -2   1  28       96.71      115.04     35.14 o 
  -1   1  28      793.53      713.88     38.24 o 
   0   1  28     3216.67     3229.12     90.52 o 
   1   1  28     1129.26     1110.94     69.38 o 
   2   1  28      476.51      403.69     64.46 o 
   3   1  28      453.63      549.72     72.32 o 
  -2   2  28      110.98      217.71    101.40 o 
  -1   2  28      717.76      761.11     55.86 o 
   0   2  28     2826.38     2782.54    162.63 o 
   1   2  28      807.38      735.85     61.80 o 
   2   2  28      201.47      259.43     36.98 o 
   3   2  28      693.91      830.37     83.89 o 
  -1   3  28      455.56      519.76     38.87 o 
   0   3  28     3230.67     3225.11    161.68 o 
   1   3  28      945.34      964.26     50.69 o 
   2   3  28      162.67      132.29     34.94 o 
   3   3  28      624.63      544.73     49.86 o 
   0   4  28     1961.06     1917.16    155.97 o 
   1   4  28      763.62      693.97     62.38 o 
   2   4  28      267.41      270.27     34.25 o 
   3   4  28      852.71      800.99     44.84 o 
  -2  -1  29        2.21       67.17     35.13 o 
  -1  -1  29       15.83       66.02     34.38 o 
   0  -1  29        0.69       83.34     36.71 o 
  -2   0  29        2.07       -6.90     41.85 o 
  -1   0  29        1.20       44.73     35.30 o 
   0   0  29        0.01      -11.22     33.03 o 
   1   0  29        1.29       44.47     36.71 o 
  -2   1  29       16.43       35.59     40.44 o 
  -1   1  29        5.01       52.82     33.28 o 
   0   1  29       27.75      -16.03     63.85 o 
   1   1  29        4.83      144.47     57.20 o 
   2   1  29       32.89       52.88     42.07 o 
  -1   2  29       47.18       16.13     34.01 o 
   0   2  29       50.12      124.84     35.52 o 
   1   2  29       19.18      136.33     39.52 o 
   2   2  29       23.75       11.78     40.93 o 
   0   3  29      160.35      146.52     34.25 o 
   1   3  29       22.11       43.20     41.05 o 
   2   3  29        0.02       34.66     34.60 o 
                                                 
